# Supplementary material for: An integrative strategy for quantitative analysis of the N-glycoproteome in complex biological samples
Source: Proteome Sci. 2014 Jan 15;12:4. doi: 10.1186/1477-5956-12-4 (PMC3923275; doi:10.1186/1477-5956-12-4)
Supplement: Additional file 8 — The detailed data of detected glycopeptides in HCC patient serum (18O Labeling) compared to health control (16O Labeling). [file 1477-5956-12-4-S8.xlsx]

## Sheet: ConA-1
Sequence	Heavy/Light Gly	Std.Err.	Correlation	Intensity	z	Mr(calc)	Observed	Delta	Score	Component
ALGFENATQALGR	1.982	0.2685	0.8513	19890	2	1347.68	674.85	0.0081	60	16O
ALMDGASQLMGENR	2.362	0.007321	0.9957	1288000	2	1492.66	747.34	0.001355	101	16O
ALMDGASQLMGENR	2.362	0.007321	0.9957	1288000	2	1492.66	747.341	0.002955	78	16O
ALMDGASQLMGENR	2.362	0.007321	0.9957	1288000	2	1492.66	747.345	0.011015	46	16O
ALMDGASQLMGENR	2.362	0.007321	0.9957	1288000	2	1498.68	750.347	0.001189	68	18O-3
ALMDGASQLMGENR	2.362	0.007321	0.9957	1288000	2	1498.68	750.347	0.002009	94	18O-3
ALMDGASQLMGENR	2.362	0.007321	0.9957	1288000	2	1498.68	750.348	0.003049	58	18O-3
ALMDGASQLMGENR	2.362	0.007321	0.9957	1288000	2	1498.68	750.348	0.004509	25	18O-3
DGASQLMGENR	3.187	0.08805	0.9829	15680	2	1177.5	589.757	-0.004494	59	16O
DGASQLMGENR	3.187	0.08805	0.9829	15680	2	1177.5	589.758	-0.001554	39	16O
DGASQLMGENR	3.187	0.08805	0.9829	15680	2	1183.52	592.764	-0.0026	46	18O-3
DLQSLEDILHQVENK	1.064	0.03587	0.9613	141500	2	1780.88	891.452	0.004595	97	16O
DLQSLEDILHQVENK	1.064	0.03587	0.9613	141500	2	1780.88	891.452	0.005575	82	16O
DLQSLEDILHQVENK	1.064	0.03587	0.9613	141500	2	1784.89	893.458	0.009292	67	18O-2
DTVITNQEEPYQNHSGR	0.9192	0.09813	0.9277	19320	2	1988.87	995.454	0.021983	41	16O
EEQYNSTFR	0.1762	0.3751	0.9513	38470	2	1173.49	587.753	-0.002152	43	16O
EEQYNSTFR	0.1762	0.3751	0.9513	38470	2	1173.49	587.754	-0.000572	43	16O
EEQYNSTFR	0.1762	0.3751	0.9513	38470	2	1179.51	590.759	-0.002658	26	18O-3
EEQYNSTFR	0.1762	0.3751	0.9513	38470	2	1179.51	590.76	-0.001358	26	18O-3
EEQYNSTYR	0.8424	0.07446	0.7265	15600	2	1189.49	595.751	-0.002256	20	16O
EEQYNSTYR	0.8424	0.07446	0.7265	15600	2	1189.49	595.751	-0.000716	43	16O
EEQYNSTYR	0.8424	0.07446	0.7265	15600	2	1195.5	598.757	-0.001122	38	18O-3
ELLETVVNR	11.13	0.7003	0.9891	111618	2	1078.59	540.302	0.000791	36	18O-3
ENISDPTSPLR	1.058	0.0271	0.9975	107200	2	1228.59	615.303	-0.001288	50	16O
ENISDPTSPLR	1.058	0.0271	0.9975	107200	2	1234.61	618.309	-0.002374	41	18O-3
FSDGLESNSSTQFEVK	2.489	0.02323	0.9962	308200	2	1774.79	888.401	-0.002101	103	16O
FSDGLESNSSTQFEVK	2.489	0.02323	0.9962	308200	2	1774.79	888.401	-0.001801	31	16O
FSDGLESNSSTQFEVK	2.489	0.02323	0.9962	308200	2	1774.79	888.403	0.001379	100	16O
FSDGLESNSSTQFEVK	2.489	0.02323	0.9962	308200	2	1780.8	891.409	0.000913	93	18O-3
FVEGSHNSTVSLTTK	0.1006	0.03047	0.7856	723700	2	1612.8	807.407	0.002272	86	18O-3
GGSSGWSGGLAQNR	2.368	0.1636	0.9949	55720	2	1339.61	670.813	-0.001563	45	18O-3
GHVNITR	1.183	0.01658	0.9878	11930	2	796.419	399.216	-0.002191	32	16O
GHVNITR	1.183	0.01658	0.9878	11930	2	802.432	402.223	0.000303	52	18O-3
GLNVTLSSTGR	2.905	0.0184	0.998	162800	2	1104.58	553.295	-0.001467	76	16O
GLNVTLSSTGR	2.905	0.0184	0.998	162800	2	1104.58	553.296	0.000353	21	16O
GLNVTLSSTGR	2.905	0.0184	0.998	162800	2	1110.59	556.302	-0.001632	75	18O-3
GLNVTLSSTGR	2.905	0.0184	0.998	162800	2	1110.59	556.302	-0.000292	81	18O-3
GLNVTLSSTGR	2.905	0.0184	0.998	162800	2	1104.58	553.295	-0.001467	76	16O
GLNVTLSSTGR	2.905	0.0184	0.998	162800	2	1110.59	556.302	-0.001632	75	18O-3
GLNVTLSSTGR	2.905	0.0184	0.998	162800	2	1110.59	556.302	-0.000292	81	18O-3
GTAGNALMDGASQLMGENR	4.211	0.01282	0.8504	844000	2	1893.82	947.92	0.005736	88	16O
GTAGNALMDGASQLMGENR	4.211	0.01282	0.8504	844000	2	1893.82	947.93	0.026256	37	16O
GTAGNALMDGASQLMGENR	4.211	0.01282	0.8504	844000	2	1901.84	951.929	0.007729	65	18O-3
GTAGNALMDGASQLMGENR	4.211	0.01282	0.8504	844000	2	1901.84	951.941	0.031029	31	18O-3
GTAGNALMDGASQLMGENR	4.211	0.01282	0.8504	844000	2	1899.83	950.927	0.006071	21	18O-2
LANLTQGEDQYYLR	1.812	0.02249	0.9989	752800	2	1683.81	842.916	0.006894	101	16O
LANLTQGEDQYYLR	1.812	0.02249	0.9989	752800	2	1683.81	842.917	0.008314	101	16O
LANLTQGEDQYYLR	1.812	0.02249	0.9989	752800	2	1689.82	845.921	0.004228	93	18O-3
LANLTQGEDQYYLR	1.812	0.02249	0.9989	752800	2	1689.82	845.924	0.009488	77	18O-3
LDAPTNLQFVNETDSTVLVR	1.686	0.03118	0.8861	528500	2	2233.11	1117.58	0.035813	66	16O
MDGASQLMGENR	3.876	0.1172	0.9773	101400	2	1308.54	655.279	-0.001295	92	16O
MDGASQLMGENR	3.876	0.1172	0.9773	101400	2	1308.54	655.28	0.000785	59	16O
MDGASQLMGENR	3.876	0.1172	0.9773	101400	2	1314.56	658.285	-0.001181	74	18O-3
QMLFLNSTGR	0.8985	0.07658	0.9841	197000	2	1166.58	584.299	0.007214	30	16O
SNASSTDSASYYPLTGDTR	0.714	0.2019	0.9899	24960	2	1992.85	997.436	0.00315	63	16O
SQPPQIEHGTINSSR	1.232	0.04763	0.9888	67930	2	1650.8	826.405	-0.00065	61	16O
SQPPQIEHGTINSSR	1.232	0.04763	0.9888	67930	2	1650.8	826.406	0.00051	56	16O
SQPPQIEHGTINSSR	1.232	0.04763	0.9888	67930	2	1650.8	826.406	0.00065	54	16O
SQPPQIEHGTINSSR	1.232	0.04763	0.9888	67930	2	1650.8	826.406	0.00111	62	16O
SQPPQIEHGTINSSR	1.232	0.04763	0.9888	67930	2	1650.8	826.407	0.00253	42	16O
SQPPQIEHGTINSSR	1.232	0.04763	0.9888	67930	2	1650.8	826.407	0.00255	56	16O
SQPPQIEHGTINSSR	1.232	0.04763	0.9888	67930	2	1656.81	829.412	0.000584	65	18O-3
SQPPQIEHGTINSSR	1.232	0.04763	0.9888	67930	2	1656.81	829.412	0.001004	55	18O-3
SQPPQIEHGTINSSR	1.232	0.04763	0.9888	67930	2	1656.81	829.412	0.001204	67	18O-3
SQPPQIEHGTINSSR	1.232	0.04763	0.9888	67930	2	1656.81	829.413	0.002504	46	18O-3
SQPPQIEHGTINSSR	1.232	0.04763	0.9888	67930	2	1656.81	829.413	0.002944	69	18O-3
SQPPQIEHGTINSSR	1.232	0.04763	0.9888	67930	2	1656.81	829.413	0.003544	40	18O-3
SQPPQIEHGTINSSR	1.232	0.04763	0.9888	67930	2	1656.81	829.414	0.003604	52	18O-3
VNETDSTVLVR	1.132	0.0697	0.9879	52400	2	1238.64	620.326	-4.1e-05	69	18O-3

## Sheet: ConA-2
Sequence	Heavy/Light Gly	Std.Err.	Correlation	Intensity	z	Mr(calc)	Observed	Delta	Score	Component
ALMDGASQLMGENR	2.357	0.008881	0.9968	1272000	2	1492.66	747.339	-0.000625	74	16O
ALMDGASQLMGENR	2.357	0.008881	0.9968	1272000	2	1492.66	747.341	0.002435	50	16O
ALMDGASQLMGENR	2.357	0.008881	0.9968	1272000	2	1492.66	747.341	0.003115	97	16O
ALMDGASQLMGENR	2.357	0.008881	0.9968	1272000	2	1498.68	750.346	-0.000531	85	18O-3
ALMDGASQLMGENR	2.357	0.008881	0.9968	1272000	2	1498.68	750.346	-0.000171	58	18O-3
ALMDGASQLMGENR	2.357	0.008881	0.9968	1272000	2	1498.68	750.347	0.001189	66	18O-3
ALMDGASQLMGENR	2.357	0.008881	0.9968	1272000	2	1498.68	750.348	0.002789	70	18O-3
ALMDGASQLMGENR	2.357	0.008881	0.9968	1272000	2	1498.68	750.348	0.003149	56	18O-3
DGASQLMGENR	3.718	0.08453	0.9741	13480	2	1177.5	589.759	-0.000494	57	16O
DGASQLMGENR	3.718	0.08453	0.9741	13480	2	1183.52	592.764	-0.00346	42	18O-3
DLQSLEDILHQVENK	0.895	0.08931	0.9741	31320	2	1780.88	891.454	0.009475	47	16O
DTVITNQEEPYQNHSGR	1.112	0.1233	0.9409	11940	2	1988.87	995.454	0.022803	44	16O
EEQFNSTFR	1.143	0.06047	0.9687	1232000	2	1163.51	582.761	-0.003494	32	18O-3
EEQFNSTFR	1.143	0.06047	0.9687	1232000	2	1163.51	582.762	-0.002434	39	18O-3
EEQYNSTFR	0.3427	0.05367	0.9941	17190	2	1173.49	587.752	-0.004292	30	16O
EEQYNSTFR	0.3427	0.05367	0.9941	17190	2	1173.49	587.754	-0.001312	46	16O
EEQYNSTFR	0.3427	0.05367	0.9941	17190	2	1179.51	590.76	-0.001318	50	18O-3
EEQYNSTYR	0.7759	0.03755	0.7384	15300	2	1189.49	595.752	-0.000116	19	16O
EEQYNSTYR	0.7759	0.03755	0.7384	15300	2	1189.49	595.752	0.000504	43	16O
EEQYNSTYR	0.7759	0.03755	0.7384	15300	2	1195.5	598.758	0.000238	42	18O-3
ELLETVVNR	12.39	5.463	0.9573	111880	2	1078.59	540.304	0.004211	32	18O-3
ENISDPTSPLR	1.107	0.01829	0.9972	97840	2	1228.59	615.304	-6.8e-05	53	16O
ENISDPTSPLR	1.107	0.01829	0.9972	97840	2	1234.61	618.309	-0.002354	38	18O-3
FNSSYLQGTNQITGR	1.737	0.1252	0.9319	20740	2	1692.8	847.406	0.00064	31	18O-2
FSDGLESNSSTQFEVK	2.594	0.02086	0.9954	308700	2	1774.79	888.4	-0.004001	30	16O
FSDGLESNSSTQFEVK	2.594	0.02086	0.9954	308700	2	1774.79	888.402	-0.000781	80	16O
FSDGLESNSSTQFEVK	2.594	0.02086	0.9954	308700	2	1774.79	888.404	0.003699	96	16O
FSDGLESNSSTQFEVK	2.594	0.02086	0.9954	308700	2	1780.8	891.408	-0.000387	38	18O-3
FSDGLESNSSTQFEVK	2.594	0.02086	0.9954	308700	2	1780.8	891.41	0.003033	95	18O-3
FVEGSHNSTVSLTTK	0.09965	0.03509	0.7856	411200	2	1612.8	807.405	-0.000548	60	18O-3
FVEGSHNSTVSLTTK	0.09965	0.03509	0.7856	411200	2	1612.8	807.408	0.003972	92	18O-3
GGSSGWSGGLAQNR	3.821	0.128	0.9887	44620	2	1339.61	670.814	-0.001023	45	18O-3
GHVNITR	1.15	0.0307	0.9602	11300	2	802.432	402.224	0.001283	55	18O-3
GLNVTLSSTGR	3.002	0.02476	0.9971	108200	2	1104.58	553.294	-0.004047	66	16O
GLNVTLSSTGR	3.002	0.02476	0.9971	108200	2	1104.58	553.296	0.000833	62	16O
GLNVTLSSTGR	3.002	0.02476	0.9971	108200	2	1110.59	556.302	-0.000412	75	18O-3
GLNVTLSSTGR	3.002	0.02476	0.9971	108200	2	1110.59	556.302	-0.000212	93	18O-3
GTAGNALMDGASQLMGENR	4.011	0.0133	0.8339	812300	2	1893.82	947.922	0.009536	103	16O
GTAGNALMDGASQLMGENR	4.011	0.0133	0.8339	812300	2	1893.82	947.929	0.023936	51	16O
GTAGNALMDGASQLMGENR	4.011	0.0133	0.8339	812300	2	1901.84	951.941	0.030529	30	18O-3
GTAGNALMDGASQLMGENR	4.011	0.0133	0.8339	812300	2	1899.83	950.929	0.010831	28	18O-2
LANLTQGEDQYYLR	1.836	0.01561	0.9991	694600	2	1683.81	842.914	0.002714	77	16O
LANLTQGEDQYYLR	1.836	0.01561	0.9991	694600	2	1683.81	842.914	0.003294	105	16O
LANLTQGEDQYYLR	1.836	0.01561	0.9991	694600	2	1683.81	842.914	0.004034	26	16O
LANLTQGEDQYYLR	1.836	0.01561	0.9991	694600	2	1683.81	842.915	0.005494	56	16O
LANLTQGEDQYYLR	1.836	0.01561	0.9991	694600	2	1689.82	845.92	0.001688	98	18O-3
LANLTQGEDQYYLR	1.836	0.01561	0.9991	694600	2	1689.82	845.92	0.001768	85	18O-3
LANLTQGEDQYYLR	1.836	0.01561	0.9991	694600	2	1689.82	845.92	0.003268	63	18O-3
LANLTQGEDQYYLR	1.836	0.01561	0.9991	694600	2	1689.82	845.921	0.004488	89	18O-3
LANLTQGEDQYYLR	1.836	0.01561	0.9991	694600	2	1683.81	842.914	0.002714	77	16O
LDAPTNLQFVNETDSTVLVR	1.779	0.0259	0.8895	485500	2	2233.11	1117.58	0.033413	63	16O
MDGASQLMGENR	4.326	0.07376	0.979	101600	2	1308.54	655.278	-0.001855	48	16O
MDGASQLMGENR	4.326	0.07376	0.979	101600	2	1308.54	655.279	8.5e-05	100	16O
MDGASQLMGENR	4.326	0.07376	0.979	101600	2	1308.54	655.28	0.001545	56	16O
MDGASQLMGENR	4.326	0.07376	0.979	101600	2	1314.56	658.285	-0.000781	76	18O-3
SNASSTDSASYYPLTGDTR	0.6839	0.1728	0.9938	20660	2	1998.87	1000.44	-0.002536	54	18O-3
SQPPQIEHGTINSSR	1.054	0.02178	0.9931	24500	2	1650.8	826.406	0.00099	35	16O
SQPPQIEHGTINSSR	1.054	0.02178	0.9931	24500	2	1650.8	826.406	0.00099	81	16O
SQPPQIEHGTINSSR	1.054	0.02178	0.9931	24500	2	1650.8	826.407	0.00399	38	16O
SQPPQIEHGTINSSR	1.054	0.02178	0.9931	24500	2	1650.8	826.408	0.00593	43	16O
SQPPQIEHGTINSSR	1.054	0.02178	0.9931	24500	2	1656.81	829.411	-0.001556	46	18O-3
SQPPQIEHGTINSSR	1.054	0.02178	0.9931	24500	2	1656.81	829.411	-0.000936	45	18O-3
SQPPQIEHGTINSSR	1.054	0.02178	0.9931	24500	2	1656.81	829.413	0.001764	65	18O-3
SVTWSESGQNVTAR	0.4844	0.2605	0.9811	14500	2	1521.71	761.859	-0.001895	80	16O

## Sheet: ConA-3
Sequence	Heavy/Light Gly	Std.Err.	Correlation	Intensity	z	Mr(calc)	Observed	Delta	Score	Component
ADGTVNQIEGEATPVNLTEPAK	0.828	0.06901	0.8568	40340	2	2255.08	1128.56	0.025943	42	16O
ALGFENATQALGR	0.912	0.236	0.8037	18630	2	1347.68	674.848	0.00308	72	16O
ALMDGASQLMGENR	2.308	0.009466	0.9944	1204000	2	1492.66	747.34	5.5e-05	100	16O
ALMDGASQLMGENR	2.308	0.009466	0.9944	1204000	2	1492.66	747.34	0.000995	82	16O
ALMDGASQLMGENR	2.308	0.009466	0.9944	1204000	2	1492.66	747.344	0.009295	52	16O
ALMDGASQLMGENR	2.308	0.009466	0.9944	1204000	2	1498.68	750.346	-0.000371	58	18O-3
ALMDGASQLMGENR	2.308	0.009466	0.9944	1204000	2	1498.68	750.346	-0.000211	82	18O-3
ALMDGASQLMGENR	2.308	0.009466	0.9944	1204000	2	1498.68	750.349	0.005509	63	18O-3
DGASQLMGENR	3.483	0.1266	0.9798	14080	2	1177.5	589.758	-0.002034	47	16O
DGASQLMGENR	3.483	0.1266	0.9798	14080	2	1177.5	589.758	-0.002034	43	16O
DGASQLMGENR	3.483	0.1266	0.9798	14080	2	1183.52	592.764	-0.00272	51	18O-3
DTVITNQEEPYQNHSGR	1.056	0.07259	0.8746	16370	2	1988.87	995.454	0.021603	38	16O
DTVITNQEEPYQNHSGR	1.056	0.07259	0.8746	16370	2	1988.87	995.454	0.021763	45	16O
DTVITNQEEPYQNHSGR	19.05	0.4329	0.6438	11270	3	1988.87	663.972	0.022927	29	16O
EEQFNSTFR	1.006	0.0445	0.9699	1569000	2	1163.51	582.762	-0.002514	34	18O-3
EEQFNSTFR	1.006	0.0445	0.9699	1569000	2	1163.51	582.763	-0.000894	42	18O-3
EEQYNSTFR	0.2721	0.0446	0.9488	24880	2	1173.49	587.753	-0.003032	43	16O
EEQYNSTFR	0.2721	0.0446	0.9488	24880	2	1173.49	587.754	-0.000972	55	16O
EEQYNSTFR	0.2721	0.0446	0.9488	24880	2	1173.49	587.756	0.003108	25	16O
EEQYNSTFR	0.2721	0.0446	0.9488	24880	2	1179.51	590.761	2e-06	40	18O-3
ELLETVVNR	11.58	1.081	0.9813	121760	2	1078.59	540.303	0.002211	46	18O-3
ENISDPTSPLR	1.162	0.01717	0.9973	86260	2	1228.59	615.304	-0.000308	46	16O
ENISDPTSPLR	1.162	0.01717	0.9973	86260	2	1234.61	618.31	-0.001354	44	18O-3
FNSSYLQGTNQITGR	1.38	0.07686	0.9161	22560	2	1686.78	844.403	0.006045	63	16O
FSDGLESNSSTQFEVK	2.419	0.03316	0.9957	284200	2	1774.79	888.402	-0.001141	57	16O
FSDGLESNSSTQFEVK	2.419	0.03316	0.9957	284200	2	1774.79	888.403	0.001279	87	16O
FSDGLESNSSTQFEVK	2.419	0.03316	0.9957	284200	2	1780.8	891.408	-0.000287	91	18O-3
FSDGLESNSSTQFEVK	2.419	0.03316	0.9957	284200	2	1780.8	891.409	0.000933	28	18O-3
FVEGSHNSTVSLTTK	0.102	0.04099	0.7856	462600	2	1612.8	807.406	0.000572	85	18O-3
FVEGSHNSTVSLTTK	0.102	0.04099	0.7856	462600	2	1612.8	807.408	0.005352	24	18O-3
GGSSGWSGGLAQNR	2.664	0.132	0.9793	44900	2	1339.61	670.812	-0.003743	38	18O-3
GLNVTLSSTGR	3.061	0.03629	0.997	98450	2	1104.58	553.296	0.000813	74	16O
GLNVTLSSTGR	3.061	0.03629	0.997	98450	2	1110.59	556.302	-0.001492	76	18O-3
GLNVTLSSTGR	3.061	0.03629	0.997	98450	2	1110.59	556.302	8.8e-05	93	18O-3
GTAGNALMDGASQLMGENR	3.166	0.01518	0.7473	5446000	2	1893.82	947.922	0.008796	96	16O
GTAGNALMDGASQLMGENR	3.166	0.01518	0.7473	5446000	2	1893.82	947.926	0.018116	75	16O
GTAGNALMDGASQLMGENR	3.166	0.01518	0.7473	5446000	2	1901.84	951.942	0.032549	24	18O-3
GTAGNALMDGASQLMGENR	3.166	0.01518	0.7473	5446000	2	1901.84	951.942	0.033449	28	18O-3
LANLTQGEDQYYLR	1.887	0.01435	0.9992	748800	2	1683.81	842.914	0.003594	104	16O
LANLTQGEDQYYLR	1.887	0.01435	0.9992	748800	2	1683.81	842.917	0.009154	93	16O
LANLTQGEDQYYLR	1.887	0.01435	0.9992	748800	2	1689.82	845.921	0.004088	90	18O-3
LANLTQGEDQYYLR	1.887	0.01435	0.9992	748800	2	1689.82	845.922	0.006388	54	18O-3
LANLTQGEDQYYLR	1.887	0.01435	0.9992	748800	2	1689.82	845.923	0.008008	85	18O-3
LDAPTNLQFVNETDSTVLVR	1.869	0.0155	0.8776	648400	2	2233.11	1117.58	0.032213	66	16O
LMDGASQLMGENR	2.771	0.1706	0.976	88870	2	1427.64	714.829	0.002318	40	18O-3
MDGASQLMGENR	3.954	0.09807	0.9832	68280	2	1308.54	655.278	-0.001875	97	16O
MDGASQLMGENR	3.954	0.09807	0.9832	68280	2	1308.54	655.281	0.003085	57	16O
MDGASQLMGENR	3.954	0.09807	0.9832	68280	2	1314.56	658.285	-0.000361	76	18O-3
MDGASQLMGENR	3.954	0.09807	0.9832	68280	2	1312.55	657.281	-0.004119	44	18O-2
QLEEFLNQSSPF	6.057	0.2516	0.954	11650	2	1438.66	720.336	-0.003873	28	16O
SQPPQIEHGTINSSR	1.206	0.07278	0.9911	19920	2	1650.8	826.405	-0.00065	96	16O
SQPPQIEHGTINSSR	1.206	0.07278	0.9911	19920	2	1650.8	826.405	-0.00031	59	16O
SQPPQIEHGTINSSR	1.206	0.07278	0.9911	19920	2	1650.8	826.406	0.00139	44	16O
SQPPQIEHGTINSSR	1.206	0.07278	0.9911	19920	2	1650.8	826.406	0.00179	24	16O
SQPPQIEHGTINSSR	1.206	0.07278	0.9911	19920	2	1650.8	826.407	0.00383	45	16O
SQPPQIEHGTINSSR	1.206	0.07278	0.9911	19920	2	1650.8	826.409	0.00681	39	16O
SQPPQIEHGTINSSR	1.206	0.07278	0.9911	19920	2	1656.81	829.411	-0.000736	46	18O-3
SQPPQIEHGTINSSR	1.206	0.07278	0.9911	19920	2	1656.81	829.412	0.000324	36	18O-3
SQPPQIEHGTINSSR	1.206	0.07278	0.9911	19920	2	1656.81	829.413	0.001664	77	18O-3
SQPPQIEHGTINSSR	1.206	0.07278	0.9911	19920	2	1656.81	829.413	0.001784	36	18O-3
SVTWSESGQNVTAR	0.518	0.09641	0.9921	15330	2	1521.71	761.86	-1.5e-05	64	16O

## Sheet: ConA-4
Sequence	Heavy/Light Gly	Std.Err.	Correlation	Intensity	z	Mr(calc)	Observed	Delta	Score	Component
ALGFENATQALGR	1.638	0.3708	0.9259	12140	2	1347.68	674.85	0.00674	69	16O
ALGFENATQALGR	1.638	0.3708	0.9259	12140	2	1353.69	677.856	0.005874	46	18O-3
ALMDGASQLMGENR	2.413	0.009541	0.9978	1221000	2	1492.66	747.34	0.000395	111	16O
ALMDGASQLMGENR	2.413	0.009541	0.9978	1221000	2	1492.66	747.343	0.006295	78	16O
ALMDGASQLMGENR	2.413	0.009541	0.9978	1221000	2	1498.68	750.346	-0.000771	71	18O-3
ALMDGASQLMGENR	2.413	0.009541	0.9978	1221000	2	1498.68	750.347	0.001009	76	18O-3
ALMDGASQLMGENR	2.413	0.009541	0.9978	1221000	2	1498.68	750.349	0.005389	81	18O-3
DGASQLMGENR	2.906	0.1049	0.9851	12280	2	1177.5	589.758	-0.001694	67	16O
DGASQLMGENR	2.906	0.1049	0.9851	12280	2	1183.52	592.765	-0.00066	47	18O-3
DLQSLEDILHQVENK	0.6697	0.5773	0.9421	19020	2	1784.89	893.457	0.005872	29	18O-2
EEQFNSTFR	1.178	0.08292	0.9703	1050000	2	1163.51	582.761	-0.003914	34	18O-3
EEQFNSTFR	1.178	0.08292	0.9703	1050000	2	1163.51	582.762	-0.001574	42	18O-3
EEQYNSTFR	0.2725	0.1319	0.9893	22200	2	1173.49	587.753	-0.003192	40	16O
EEQYNSTFR	0.2725	0.1319	0.9893	22200	2	1173.49	587.754	0.000108	43	16O
EEQYNSTFR	0.2725	0.1319	0.9893	22200	2	1179.51	590.76	-0.000678	39	18O-3
EEQYNSTYR	0.8393	0.314	0.9483	13350	2	1189.49	595.751	-0.000476	40	16O
EEQYNSTYR	0.8393	0.314	0.9483	13350	2	1189.49	595.753	0.002084	21	16O
EEQYNSTYR	0.8393	0.314	0.9483	13350	2	1195.5	598.756	-0.003022	15	18O-3
EEQYNSTYR	0.8393	0.314	0.9483	13350	2	1195.5	598.758	-0.000162	28	18O-3
ELLETVVNR	11.24	999	0.9776	141430	2	1078.59	540.302	-0.000269	35	18O-3
ENISDPTSPLR	1.074	0.01662	0.9982	84350	2	1228.59	615.304	-0.000288	49	16O
ENISDPTSPLR	1.074	0.01662	0.9982	84350	2	1234.61	618.31	-0.001114	41	18O-3
FNSSYLQGTNQITGR	1.733	0.1392	0.8734	17270	2	1686.78	844.4	-0.000415	85	16O
FSDGLESNSSTQFEVK	2.66	0.03635	0.9963	287800	2	1774.79	888.403	0.001739	92	16O
FSDGLESNSSTQFEVK	2.66	0.03635	0.9963	287800	2	1774.79	888.403	0.002019	93	16O
FSDGLESNSSTQFEVK	2.66	0.03635	0.9963	287800	2	1774.79	888.408	0.011979	31	16O
FSDGLESNSSTQFEVK	2.66	0.03635	0.9963	287800	2	1780.8	891.408	-0.000907	88	18O-3
FSDGLESNSSTQFEVK	2.66	0.03635	0.9963	287800	2	1780.8	891.412	0.007053	25	18O-3
FVEGSHNSTVSLTTK	0.0901	0.03873	0.7856	456300	2	1606.78	804.404	0.009378	75	16O
FVEGSHNSTVSLTTK	0.0901	0.03873	0.7856	456300	2	1612.8	807.406	0.001572	103	18O-3
GGSSGWSGGLAQNR	2.936	0.1211	0.9794	44400	2	1339.61	670.813	-0.001543	42	18O-3
GLNVTLSSTGR	3.078	0.026	0.9952	77700	2	1104.58	553.295	-0.002487	63	16O
GLNVTLSSTGR	3.078	0.026	0.9952	77700	2	1110.59	556.302	-9.2e-05	77	18O-3
GLNVTLSSTGR	3.078	0.026	0.9952	77700	2	1104.58	553.295	-0.002487	63	16O
GLNVTLSSTGR	3.078	0.026	0.9952	77700	2	1110.59	556.302	-9.2e-05	77	18O-3
GTAGNALMDGASQLMGENR	4.08	0.01687	0.8207	773200	2	1893.82	947.922	0.010376	106	16O
GTAGNALMDGASQLMGENR	4.08	0.01687	0.8207	773200	2	1901.84	951.931	0.010389	64	18O-3
GTAGNALMDGASQLMGENR	4.08	0.01687	0.8207	773200	2	1899.83	950.93	0.012431	19	18O-2
LANLTQGEDQYYLR	1.805	0.02344	0.9995	714600	2	1683.81	842.917	0.009414	90	16O
LANLTQGEDQYYLR	1.805	0.02344	0.9995	714600	2	1683.81	842.919	0.012374	104	16O
LANLTQGEDQYYLR	1.805	0.02344	0.9995	714600	2	1689.82	845.923	0.007948	82	18O-3
LANLTQGEDQYYLR	1.805	0.02344	0.9995	714600	2	1689.82	845.924	0.009368	44	18O-3
LANLTQGEDQYYLR	1.805	0.02344	0.9995	714600	2	1689.82	845.924	0.009388	42	18O-3
LDAPTNLQFVNETDSTVLVR	1.825	0.022	0.8851	458900	2	2233.11	1117.58	0.032413	67	16O
MDGASQLMGENR	4.134	0.08178	0.9777	80880	2	1308.54	655.279	0.000185	91	16O
MDGASQLMGENR	4.134	0.08178	0.9777	80880	2	1308.54	655.28	0.002385	54	16O
MDGASQLMGENR	4.134	0.08178	0.9777	80880	2	1314.56	658.285	-0.000101	73	18O-3
SQPPQIEHGTINSSR	1.12	0.03675	0.9936	49140	2	1650.8	826.405	-0.00015	45	16O
SQPPQIEHGTINSSR	1.12	0.03675	0.9936	49140	2	1650.8	826.406	0.00117	37	16O
SQPPQIEHGTINSSR	1.12	0.03675	0.9936	49140	2	1650.8	826.406	0.00119	61	16O
SQPPQIEHGTINSSR	1.12	0.03675	0.9936	49140	2	1650.8	826.406	0.00151	54	16O
SQPPQIEHGTINSSR	1.12	0.03675	0.9936	49140	2	1650.8	826.406	0.00171	53	16O
SQPPQIEHGTINSSR	1.12	0.03675	0.9936	49140	2	1650.8	826.406	0.00213	69	16O
SQPPQIEHGTINSSR	1.12	0.03675	0.9936	49140	2	1650.8	826.407	0.00233	69	16O
SQPPQIEHGTINSSR	1.12	0.03675	0.9936	49140	2	1650.8	826.407	0.00253	46	16O
SQPPQIEHGTINSSR	1.12	0.03675	0.9936	49140	2	1650.8	826.407	0.00285	39	16O
SQPPQIEHGTINSSR	1.12	0.03675	0.9936	49140	2	1656.81	829.412	4e-06	44	18O-3
SQPPQIEHGTINSSR	1.12	0.03675	0.9936	49140	2	1656.81	829.412	0.000804	76	18O-3
SQPPQIEHGTINSSR	1.12	0.03675	0.9936	49140	2	1656.81	829.412	0.000924	55	18O-3
SQPPQIEHGTINSSR	1.12	0.03675	0.9936	49140	2	1656.81	829.412	0.001524	51	18O-3
SQPPQIEHGTINSSR	1.12	0.03675	0.9936	49140	2	1656.81	829.413	0.002724	42	18O-3
SQPPQIEHGTINSSR	1.12	0.03675	0.9936	49140	2	1656.81	829.413	0.002944	53	18O-3
SQPPQIEHGTINSSR	1.12	0.03675	0.9936	49140	2	1656.81	829.413	0.003284	66	18O-3
SVTWSESGQNVTAR	0.5662	0.1664	0.9934	14970	2	1521.71	761.861	0.001525	47	16O
VNETDSTVLVR	1.004	0.09973	0.9901	20580	2	1238.64	620.326	-8.1e-05	67	18O-3
VVNSTTGPGEHLR	7.344	0.09856	0.9636	15790	2	1372.7	687.354	-0.00313	49	18O-3

## Sheet: ConA-5
Sequence	Heavy/Light Gly	Std.Err.	Correlation	Intensity	z	Mr(calc)	Observed	Delta	Score	Component
ALMDGASQLMGENR	2.366	0.00507	0.9945	1688000	2	1498.68	750.346	0.000449	83	18O-3
ALMDGASQLMGENR	2.366	0.00507	0.9945	1688000	2	1498.68	750.346	0.000589	96	18O-3
DGASQLMGENR	3.126	0.1155	0.9768	11010	2	1183.52	592.765	0.00026	69	18O-3
DGLESNSSTQFEVK	1.059	0.0451	0.9965	77620	2	1546.7	774.357	-0.002818	71	18O-3
DLQSLEDILHQVENK	1.197	0.07248	0.9962	194000	2	1786.9	894.46	0.00803	98	18O-3
DLQSLEDILHQVENK	1.197	0.0664	0.9946	200500	2	1780.88	891.451	0.002835	59	16O
DLQSLEDILHQVENK	1.197	0.0664	0.9946	200500	2	1786.9	894.457	0.00337	98	18O-3
EEQFNSTFR	1.305	0.02779	0.9717	3174000	2	1163.51	582.762	-0.001574	45	18O-3
EEQFNSTFR	1.305	0.02779	0.9717	3174000	2	1163.51	582.763	-0.000594	45	18O-3
EEQYNSTFR	0.2904	0.2624	0.9829	25600	2	1173.49	587.754	-0.000952	53	16O
EEQYNSTFR	0.2904	0.2624	0.9829	25600	2	1179.51	590.761	0.000622	65	18O-3
EEQYNSTYR	0.8308	0.05308	0.9891	13740	2	1189.49	595.749	-0.005436	35	16O
EEQYNSTYR	0.8308	0.05308	0.9891	13740	2	1189.49	595.751	-0.000516	38	16O
EEQYNSTYR	0.8308	0.05308	0.9891	13740	2	1195.5	598.756	-0.003882	24	18O-3
EEQYNSTYR	0.8308	0.05308	0.9891	13740	2	1195.5	598.759	0.001038	27	18O-3
EEQYNSTYR	0.8308	0.05308	0.9891	13740	2	1189.49	595.748	-0.006456	25	16O
EEQYNSTYR	0.8308	0.05308	0.9891	13740	2	1189.49	595.751	-0.000496	38	16O
EEQYNSTYR	0.8308	0.05308	0.9891	13740	2	1195.5	598.758	-0.000162	24	18O-3
EEQYNSTYR	0.8308	0.05308	0.9891	13740	2	1195.5	598.758	0.000718	27	18O-3
ENISDPTSPLR	1.756	0.08028	0.9851	12990	2	1234.61	618.311	0.000586	38	18O-3
ENISDPTSPLR	1.756	0.08028	0.9851	12990	2	1234.61	618.311	0.000486	38	18O-3
FEVDSPVYNATWSASLK	1.695	0.0702	0.966	16060	2	1913.9	957.961	0.003719	54	16O
FGYILHTDNR	0.7155	0.1871	0.9729	124960	2	1235.59	618.803	-0.001643	74	16O
FNSSYLQGTNQITGR	1.004	0.106	0.9874	20360	2	1686.78	844.401	0.002045	49	16O
FNSSYLQGTNQITGR	1.004	0.106	0.9874	20360	2	1686.78	844.401	0.002165	49	16O
FSDGLESNSSTQFEVK	2.525	0.01319	0.997	765300	2	1774.79	888.403	0.001739	62	16O
FSDGLESNSSTQFEVK	2.525	0.01319	0.997	765300	2	1774.79	888.403	0.002219	100	16O
FSDGLESNSSTQFEVK	2.525	0.01319	0.997	765300	2	1774.79	888.405	0.005599	56	16O
FSDGLESNSSTQFEVK	2.525	0.01319	0.997	765300	2	1780.8	891.406	-0.004407	33	18O-3
FSDGLESNSSTQFEVK	2.525	0.01319	0.997	765300	2	1780.8	891.408	-0.000747	27	18O-3
FSDGLESNSSTQFEVK	2.525	0.01319	0.997	765300	2	1780.8	891.41	0.002753	95	18O-3
FSDGLESNSSTQFEVK	2.525	0.01319	0.997	765300	2	1780.8	891.411	0.004133	36	18O-3
FSDGLESNSSTQFEVK	2.525	0.01319	0.997	765300	2	1780.8	891.411	0.004253	27	18O-3
FSDGLESNSSTQFEVK	2.525	0.01319	0.997	765300	2	1780.8	891.411	0.004873	41	18O-3
FSDGLESNSSTQFEVK	2.525	0.01319	0.997	765300	2	1780.8	891.412	0.007553	74	18O-3
FSDGLESNSSTQFEVK	2.525	0.01319	0.997	765300	2	1774.79	888.403	0.001139	59	16O
FSDGLESNSSTQFEVK	2.525	0.01319	0.997	765300	2	1774.79	888.403	0.002279	105	16O
FSDGLESNSSTQFEVK	2.525	0.01319	0.997	765300	2	1774.79	888.403	0.002599	33	16O
FSDGLESNSSTQFEVK	2.525	0.01319	0.997	765300	2	1774.79	888.404	0.002939	76	16O
FSDGLESNSSTQFEVK	2.525	0.01319	0.997	765300	2	1774.79	888.404	0.002939	56	16O
FSDGLESNSSTQFEVK	2.525	0.01319	0.997	765300	2	1780.8	891.409	0.001213	27	18O-3
FSDGLESNSSTQFEVK	2.525	0.01319	0.997	765300	2	1780.8	891.409	0.001773	68	18O-3
FSDGLESNSSTQFEVK	2.525	0.01319	0.997	765300	2	1780.8	891.41	0.002173	77	18O-3
FSDGLESNSSTQFEVK	2.525	0.01319	0.997	765300	2	1780.8	891.41	0.002213	83	18O-3
FSDGLESNSSTQFEVK	2.525	0.01319	0.997	765300	2	1780.8	891.41	0.002473	95	18O-3
FSDGLESNSSTQFEVK	2.525	0.01319	0.997	765300	2	1780.8	891.41	0.003433	41	18O-3
FSDGLESNSSTQFEVK	2.525	0.01319	0.997	765300	2	1780.8	891.41	0.003593	45	18O-3
FSDGLESNSSTQFEVK	2.525	0.01319	0.997	765300	2	1780.8	891.411	0.004133	36	18O-3
FVEGSHNSTVSLTTK	0.093	0.06722	0.9901	563700	3	1612.8	538.606	-0.000744	27	18O-3
FVEGSHNSTVSLTTK	0.093	0.02756	0.9901	563700	2	1612.8	807.408	0.003992	45	18O-3
FVEGSHNSTVSLTTK	0.093	0.02756	0.9901	563700	2	1612.8	807.407	0.002212	45	18O-3
GLNVTLSSTGR	2.929	0.04201	0.9871	56090	2	1104.58	553.297	0.001673	66	16O
GLNVTLSSTGR	2.929	0.04201	0.9871	56090	2	1110.59	556.302	-0.001012	53	18O-3
GLNVTLSSTGR	2.929	0.04201	0.9871	56090	2	1110.59	556.303	0.000288	65	18O-3
GLNVTLSSTGR	2.929	0.04201	0.9871	56090	2	1104.58	553.296	5.3e-05	66	16O
GLNVTLSSTGR	2.929	0.04201	0.9871	56090	2	1110.59	556.303	0.000248	53	18O-3
GLNVTLSSTGR	2.929	0.04201	0.9871	56090	2	1110.59	556.303	0.000828	65	18O-3
HSNSSDHLTGLK	0.4379	0.1564	0.9632	77430	2	1295.61	648.808	-0.008888	22	16O
LANLTQGEDQYYLR	1.895	0.04235	0.9965	765000	2	1683.81	842.915	0.005954	75	16O
LANLTQGEDQYYLR	1.895	0.04235	0.9965	765000	2	1689.82	845.921	0.004068	71	18O-3
LANLTQGEDQYYLR	1.895	0.04235	0.9965	765000	2	1683.81	842.913	0.001594	75	16O
LANLTQGEDQYYLR	1.895	0.04235	0.9965	765000	2	1689.82	845.92	0.001888	71	18O-3
NNATVHEQVGGPSLTSDLQAQSK	0.894	0.04597	0.8071	183000	3	2382.13	795.058	0.021583	38	16O
THTNISESHPNATF	1.414	0.1048	0.9867	48620	2	1562.69	782.348	-0.006549	46	18O-2
THTNISESHPNATFS	3.07	0.2176	0.9493	26900	2	1649.72	825.867	0.000942	57	18O-2
VDKDLQSLEDILHQVENK	0.7729	0.3381	0.9947	25290	3	2123.07	708.699	0.001637	30	16O

## Sheet: ConA-6
Sequence	Heavy/Light Gly	Std.Err.	Correlation	Intensity	z	Mr(calc)	Observed	Delta	Score	Component
ALMDGASQLMGENR	2.382	0.00912	0.9838	1393000	2	1498.68	750.345	-0.002991	95	18O-3
ALMDGASQLMGENR	2.382	0.00912	0.9838	1393000	2	1498.68	750.347	0.001129	74	18O-3
DGASQLMGENR	3.353	0.138	0.9759	10686	2	1183.52	592.764	-0.00182	45	18O-3
DGASQLMGENR	3.353	0.138	0.9759	10686	2	1183.52	592.765	-0.00096	39	18O-3
DGLESNSSTQFEVK	0.908	0.0398	0.9964	76900	2	1546.7	774.359	0.000462	69	18O-3
DLQSLEDILHQVENK	1.223	0.08227	0.9948	182700	2	1780.88	891.451	0.002395	65	16O
DLQSLEDILHQVENK	1.223	0.08227	0.9948	182700	2	1786.9	894.458	0.00513	101	18O-3
DLQSLEDILHQVENK	1.223	0.08227	0.9948	182700	2	1786.9	894.46	0.00933	36	18O-3
DLQSLEDILHQVENK	1.223	0.08227	0.9948	182700	2	1780.88	891.451	0.003535	65	16O
DLQSLEDILHQVENK	1.223	0.08227	0.9948	182700	2	1786.9	894.457	0.00151	47	18O-3
DLQSLEDILHQVENK	1.223	0.08227	0.9948	182700	2	1786.9	894.458	0.00447	101	18O-3
EEQFNSTFR	1.048	0.04244	0.9716	2896000	2	1163.51	582.763	-0.000794	37	18O-3
EEQFNSTFR	1.048	0.04244	0.9716	2896000	2	1163.51	582.762	-0.001434	37	18O-3
EEQYNSTYR	0.7879	0.07856	0.987	19610	2	1189.49	595.751	-0.002096	42	16O
EEQYNSTYR	0.7879	0.07856	0.987	19610	2	1195.5	598.758	0.000578	53	18O-3
EEQYNSTYR	0.7879	0.07856	0.987	19610	2	1189.49	595.752	0.000964	42	16O
EEQYNSTYR	0.7879	0.07856	0.987	19610	2	1195.5	598.758	-0.000362	53	18O-3
FEQLELRPVLY	1.0355	0.1636	0.9968	23670	2	1407.76	704.889	-0.001863	35	18O-2
FGYILHTDNR	0.9889	0.1515	0.9849	223970	2	1235.59	618.803	-0.002643	67	16O
FNSSYLQGTNQITGR	0.882	0.08813	0.9942	21170	2	1686.78	844.398	-0.003975	49	16O
FNSSYLQGTNQITGR	0.882	0.08813	0.9942	21170	2	1686.78	844.4	0.001285	49	16O
FSDGLESNSSTQFEVK	2.659	0.01518	0.9963	754000	2	1774.79	888.402	3.9e-05	32	16O
FSDGLESNSSTQFEVK	2.659	0.01518	0.9963	754000	2	1774.79	888.403	0.002219	98	16O
FSDGLESNSSTQFEVK	2.659	0.01518	0.9963	754000	2	1774.79	888.404	0.004659	50	16O
FSDGLESNSSTQFEVK	2.659	0.01518	0.9963	754000	2	1774.79	888.405	0.005139	75	16O
FSDGLESNSSTQFEVK	2.659	0.01518	0.9963	754000	2	1774.79	888.406	0.006859	37	16O
FSDGLESNSSTQFEVK	2.659	0.01518	0.9963	754000	2	1780.8	891.407	-0.002827	29	18O-3
FSDGLESNSSTQFEVK	2.659	0.01518	0.9963	754000	2	1780.8	891.408	-0.000367	58	18O-3
FSDGLESNSSTQFEVK	2.659	0.01518	0.9963	754000	2	1780.8	891.409	0.000853	61	18O-3
FSDGLESNSSTQFEVK	2.659	0.01518	0.9963	754000	2	1780.8	891.41	0.002413	99	18O-3
FSDGLESNSSTQFEVK	2.659	0.01518	0.9963	754000	2	1780.8	891.41	0.003653	67	18O-3
FSDGLESNSSTQFEVK	2.659	0.01518	0.9963	754000	2	1780.8	891.411	0.004133	54	18O-3
FSDGLESNSSTQFEVK	2.659	0.01518	0.9963	754000	2	1774.79	888.403	0.001899	102	16O
FSDGLESNSSTQFEVK	2.659	0.01518	0.9963	754000	2	1774.79	888.403	0.002019	32	16O
FSDGLESNSSTQFEVK	2.659	0.01518	0.9963	754000	2	1774.79	888.403	0.002379	80	16O
FSDGLESNSSTQFEVK	2.659	0.01518	0.9963	754000	2	1774.79	888.403	0.002659	65	16O
FSDGLESNSSTQFEVK	2.659	0.01518	0.9963	754000	2	1774.79	888.404	0.002919	35	16O
FSDGLESNSSTQFEVK	2.659	0.01518	0.9963	754000	2	1780.8	891.409	0.001533	18	18O-3
FSDGLESNSSTQFEVK	2.659	0.01518	0.9963	754000	2	1780.8	891.409	0.001573	49	18O-3
FSDGLESNSSTQFEVK	2.659	0.01518	0.9963	754000	2	1780.8	891.41	0.002053	67	18O-3
FSDGLESNSSTQFEVK	2.659	0.01518	0.9963	754000	2	1780.8	891.41	0.002133	99	18O-3
FSDGLESNSSTQFEVK	2.659	0.01518	0.9963	754000	2	1780.8	891.41	0.002213	56	18O-3
FSDGLESNSSTQFEVK	2.659	0.01518	0.9963	754000	2	1780.8	891.41	0.002533	74	18O-3
FSDGLESNSSTQFEVK	2.659	0.01518	0.9963	754000	2	1780.8	891.41	0.002633	58	18O-3
FSDGLESNSSTQFEVK	2.659	0.01518	0.9963	754000	2	1780.8	891.41	0.003313	68	18O-3
FSDGLESNSSTQFEVK	2.659	0.01518	0.9963	754000	2	1780.8	891.411	0.004813	29	18O-3
FVEGSHNSTVSLTTK	0.0865	0.02652	0.988	55970	2	1612.8	807.407	0.002252	43	18O-3
FVEGSHNSTVSLTTK	0.0865	0.2069	0.988	55970	3	1612.8	538.606	-0.001404	22	18O-3
FVEGSHNSTVSLTTK	0.0865	0.02652	0.988	55970	2	1612.8	807.406	0.001552	43	18O-3
GLNVTLSSTGR	3.015	0.04102	0.9909	46060	2	1104.58	553.295	-0.001247	55	16O
GLNVTLSSTGR	3.015	0.04102	0.9909	46060	2	1104.58	553.296	0.000593	73	16O
GLNVTLSSTGR	3.015	0.04102	0.9909	46060	2	1110.59	556.302	-0.000912	75	18O-3
GLNVTLSSTGR	3.015	0.04102	0.9909	46060	2	1110.59	556.303	0.000888	67	18O-3
GLNVTLSSTGR	3.015	0.04102	0.9909	46060	2	1104.58	553.294	-0.003627	55	16O
GLNVTLSSTGR	3.015	0.04102	0.9909	46060	2	1104.58	553.296	-6.7e-05	73	16O
GLNVTLSSTGR	3.015	0.04102	0.9909	46060	2	1110.59	556.302	-3.2e-05	75	18O-3
GLNVTLSSTGR	3.015	0.04102	0.9909	46060	2	1110.59	556.303	0.000808	67	18O-3
GTAGNALMDGASQLMGENR	3.219	0.0873	0.9267	228030	2	1893.82	947.924	0.013076	82	16O
LANLTQGEDQYYLR	1.84	0.04137	0.9962	524500	2	1683.81	842.915	0.004514	45	16O
LANLTQGEDQYYLR	1.84	0.04137	0.9962	524500	2	1689.82	845.919	0.000588	53	18O-3
LANLTQGEDQYYLR	1.84	0.04137	0.9962	524500	2	1683.81	842.914	0.002354	75	16O
LANLTQGEDQYYLR	1.84	0.04137	0.9962	524500	2	1689.82	845.919	0.001028	53	18O-3
LDVDQALNR	2.203	0.2756	0.9584	191030	2	1043.52	522.771	0.002214	50	16O
NNATVHEQVGGPSLTSDLQAQSK	0.761	0.04312	0.7999	155900	3	2382.13	795.058	0.021463	38	16O
QMLFLNSTGR	0.9208	0.07092	0.9867	191400	2	1166.58	584.297	0.004794	33	16O
SNASSTDSASYYPLTGDTR	0.925	0.2847	0.995	19330	2	1998.87	1000.44	0.002064	43	18O-3
THTNISESHPNATF	0.749	0.09754	0.9888	46960	2	1562.69	782.347	-0.008049	30	18O-2
THTNISESHPNATFS	3.087	0.1827	0.9472	23000	2	1649.72	825.868	0.001642	47	18O-2
THTNISESHPNATFSAVG	1.11	0.2701	0.9963	49020	2	1876.85	939.432	0.002823	44	18O-2
VDKDLQSLEDILHQVENK	0.9489	0.3223	0.9962	22180	3	2123.07	708.699	0.001847	44	16O
VDKDLQSLEDILHQVENK	0.9489	0.3223	0.9962	22180	3	2123.07	708.699	0.000257	44	16O

## Sheet: ConA-7
Sequence	Heavy/Light Gly	Std.Err.	Correlation	Intensity	z	Mr(calc)	Observed	Delta	Score	Component
ALMDGASQLMGENR	2.401	0.00595	0.9668	1241000	2	1498.68	750.345	-0.001511	62	18O-3
ALMDGASQLMGENR	2.401	0.00595	0.9668	1241000	2	1498.68	750.346	-0.000831	100	18O-3
DGLESNSSTQFEVK	1.36	0.029	0.9948	55410	2	1546.7	774.362	0.007182	53	18O-3
DLQSLEDILHQVENK	1.012	0.1	0.9967	153200	2	1780.88	891.453	0.007035	69	16O
DLQSLEDILHQVENK	1.012	0.1	0.9967	153200	2	1786.9	894.457	0.00201	28	18O-3
DLQSLEDILHQVENK	1.012	0.1	0.9967	153200	2	1786.9	894.457	0.00273	75	18O-3
DLQSLEDILHQVENK	1.012	0.1	0.9967	153200	2	1780.88	891.451	0.002675	87	16O
DLQSLEDILHQVENK	1.012	0.1	0.9967	153200	2	1786.9	894.457	0.00305	100	18O-3
DLQSLEDILHQVENK	1.012	0.1	0.9967	153200	2	1786.9	894.457	0.00325	28	18O-3
DLQSLEDILHQVENK	1.012	0.1	0.9967	153200	2	1786.9	894.459	0.00713	20	18O-3
EEQFNSTFR	1.322	0.04857	0.9718	1852000	2	1163.51	582.763	-0.000434	47	18O-3
EEQFNSTFR	1.322	0.04857	0.9718	1852000	2	1163.51	582.763	-0.000294	47	18O-3
EEQYNSTFR	0.2937	0.1528	0.9888	23400	2	1173.49	587.755	0.001368	25	16O
EEQYNSTFR	0.2937	0.1528	0.9888	23400	2	1179.51	590.761	0.000822	33	18O-3
EEQYNSTYR	0.7784	0.08594	0.9912	18560	2	1189.49	595.751	-0.001676	39	16O
EEQYNSTYR	0.7784	0.08594	0.9912	18560	2	1195.5	598.758	0.000618	36	18O-3
EEQYNSTYR	0.7784	0.08594	0.9912	18560	2	1189.49	595.752	4.4e-05	39	16O
EEQYNSTYR	0.7784	0.08594	0.9912	18560	2	1195.5	598.758	0.000358	36	18O-3
FNSSYLQGTNQITGR	1.388	0.1327	0.9939	16460	2	1686.78	844.399	-0.002135	46	16O
FNSSYLQGTNQITGR	1.388	0.1327	0.9939	17760	2	1686.78	844.401	0.002525	41	16O
FNSSYLQGTNQITGR	1.388	0.1327	0.9939	17760	2	1694.8	848.407	-0.002262	16	18O-3
FSDGLESNSSTQFEVK	2.545	0.01199	0.9966	761400	2	1774.79	888.403	0.002459	39	16O
FSDGLESNSSTQFEVK	2.545	0.01199	0.9966	761400	2	1774.79	888.404	0.002839	66	16O
FSDGLESNSSTQFEVK	2.545	0.01199	0.9966	761400	2	1774.79	888.404	0.002939	118	16O
FSDGLESNSSTQFEVK	2.545	0.01199	0.9966	761400	2	1774.79	888.404	0.003039	64	16O
FSDGLESNSSTQFEVK	2.545	0.01199	0.9966	761400	2	1774.79	888.406	0.008199	40	16O
FSDGLESNSSTQFEVK	2.545	0.01199	0.9966	761400	2	1780.8	891.407	-0.002667	54	18O-3
FSDGLESNSSTQFEVK	2.545	0.01199	0.9966	761400	2	1780.8	891.408	-0.000727	64	18O-3
FSDGLESNSSTQFEVK	2.545	0.01199	0.9966	761400	2	1780.8	891.41	0.002473	85	18O-3
FSDGLESNSSTQFEVK	2.545	0.01199	0.9966	761400	2	1780.8	891.41	0.003033	44	18O-3
FSDGLESNSSTQFEVK	2.545	0.01199	0.9966	761400	2	1780.8	891.413	0.008993	28	18O-3
FSDGLESNSSTQFEVK	2.545	0.01199	0.9966	761400	2	1774.79	888.403	0.001779	83	16O
FSDGLESNSSTQFEVK	2.545	0.01199	0.9966	761400	2	1774.79	888.403	0.001919	40	16O
FSDGLESNSSTQFEVK	2.545	0.01199	0.9966	761400	2	1774.79	888.403	0.002039	118	16O
FSDGLESNSSTQFEVK	2.545	0.01199	0.9966	761400	2	1774.79	888.404	0.002839	64	16O
FSDGLESNSSTQFEVK	2.545	0.01199	0.9966	761400	2	1774.79	888.404	0.003139	66	16O
FSDGLESNSSTQFEVK	2.545	0.01199	0.9966	761400	2	1780.8	891.409	0.000993	72	18O-3
FSDGLESNSSTQFEVK	2.545	0.01199	0.9966	761400	2	1780.8	891.409	0.001813	28	18O-3
FSDGLESNSSTQFEVK	2.545	0.01199	0.9966	761400	2	1780.8	891.41	0.001993	85	18O-3
FSDGLESNSSTQFEVK	2.545	0.01199	0.9966	761400	2	1780.8	891.41	0.002053	54	18O-3
FSDGLESNSSTQFEVK	2.545	0.01199	0.9966	761400	2	1780.8	891.41	0.002213	80	18O-3
FSDGLESNSSTQFEVK	2.545	0.01199	0.9966	761400	2	1780.8	891.41	0.003053	64	18O-3
FSDGLESNSSTQFEVK	2.545	0.01199	0.9966	761400	2	1780.8	891.41	0.003493	27	18O-3
FVEGSHNSTVSLTTK	0.0921	0.1051	0.9923	66670	3	1612.8	538.606	-0.001764	27	18O-3
FVEGSHNSTVSLTTK	0.0921	0.02922	0.7857	480200	2	1612.8	807.408	0.004352	33	18O-3
FVEGSHNSTVSLTTK	0.0921	0.1051	0.9923	66670	3	1612.8	538.606	-0.000504	27	18O-3
FVEGSHNSTVSLTTK	0.0921	0.02922	0.7857	480200	2	1612.8	807.406	0.001692	33	18O-3
GLNVTLSSTGR	3.041	0.05435	0.9904	37860	2	1104.58	553.296	-0.000747	60	16O
GLNVTLSSTGR	3.041	0.05435	0.9904	37860	2	1110.59	556.302	-0.001392	89	18O-3
GLNVTLSSTGR	3.041	0.05435	0.9904	37860	2	1110.59	556.303	0.000888	53	18O-3
GLNVTLSSTGR	3.041	0.05435	0.9904	37860	2	1104.58	553.295	-0.001187	60	16O
GLNVTLSSTGR	3.041	0.05435	0.9904	37860	2	1110.59	556.302	0.000108	89	18O-3
GLNVTLSSTGR	3.041	0.05435	0.9904	37860	2	1110.59	556.303	0.000788	53	18O-3
GTAGNALMDGASQLMGENR	3.197	0.0529	0.9281	222370	2	1893.82	947.924	0.013076	80	16O
LANLTQGEDQYYLR	1.871	0.03281	0.9955	118600	2	1683.81	842.913	0.001554	93	16O
LANLTQGEDQYYLR	1.871	0.03281	0.9955	118600	2	1689.82	845.92	0.003028	47	18O-3
LANLTQGEDQYYLR	1.871	0.03281	0.9955	118600	2	1683.81	842.913	0.001214	93	16O
LANLTQGEDQYYLR	1.871	0.03281	0.9955	118600	2	1689.82	845.919	0.001128	47	18O-3
NNATVHEQVGGPSLTSDLQAQSK	0.676	0.0344	0.9019	106600	3	2382.13	795.058	0.022363	52	16O
THTNISESHPNATF	0.924	0.07443	0.9928	42270	2	1562.69	782.348	-0.004909	45	18O-2
THTNISESHPNATFS	3.271	0.2003	0.9346	22740	2	1649.72	825.867	0.001242	47	18O-2
THTNISESHPNATFSAVG	1.21	0.3576	0.9943	39310	2	1876.85	939.431	0.001343	51	18O-2
VDKDLQSLEDILHQVENK	0.904	0.2692	0.9921	20550	3	2123.07	708.699	0.001067	37	16O
VDKDLQSLEDILHQVENK	0.904	0.2692	0.9921	20550	3	2123.07	708.699	0.001787	43	16O

## Sheet: LCH-1
Sequence	Heavy/Light Gly	Std.Err.	Correlation	Intensity	z	Mr(calc)	Observed	Delta	Score	Component
ADGTVNQIEGEATPVNLTEPAK	9.402	0.2024	0.9233	255100	2	2255.08	1128.56	0.023143	66	16O
ADGTVNQIEGEATPVNLTEPAK	9.402	0.2747	0.9918	22610	2	2255.08	1128.55	0.001543	93	16O
ALGFENATQALGR	0.612	0.02743	0.9961	123900	2	1347.68	674.846	-0.00086	76	16O
ALGFENATQALGR	0.612	0.02743	0.9961	123900	2	1353.69	677.852	-0.000766	84	18O-3
ALGFENATQALGR	0.612	0.02743	0.9961	123900	2	1347.68	674.846	-0.00076	76	16O
ALGFENATQALGR	0.612	0.02743	0.9961	123900	2	1353.69	677.853	0.001214	84	18O-3
ATPVNLTEPAK	1.167	0.0456	0.9976	19580	2	1146.62	574.315	-0.000304	36	18O-3
ATPVNLTEPAK	1.167	0.0456	0.9976	19580	2	1146.62	574.315	0.000776	36	18O-3
DTVITNQEEPYQNHSGR	0.9581	0.03873	0.8856	48350	2	1988.87	995.448	0.009763	37	16O
DTVITNQEEPYQNHSGR	0.9581	0.03873	0.8856	48350	2	1988.87	995.452	0.017523	54	16O
EEQFNSTFR	0.8005	0.6299	0.9743	2196000	2	1157.5	579.76	0.006631	31	16O
EEQFNSTFR	0.8005	0.6299	0.9743	2196000	2	1163.51	582.762	-0.001894	41	18O-3
EEQFNSTFR	0.8005	0.6299	0.9743	2196000	2	1163.51	582.763	-0.001194	54	18O-3
EEQFNSTFR	0.8005	0.6299	0.9743	2196000	2	1163.51	582.763	-1.4e-05	33	18O-3
EEQFNSTFR	0.8005	0.6299	0.9743	2196000	2	1157.5	579.756	-0.001089	31	16O
EEQFNSTFR	0.8005	0.6299	0.9743	2196000	2	1163.51	582.762	-0.001814	41	18O-3
EEQFNSTFR	0.8005	0.6299	0.9743	2196000	2	1163.51	582.763	-0.000914	31	18O-3
EEQFNSTFR	0.8005	0.6299	0.9743	2196000	2	1163.51	582.765	0.002866	54	18O-3
EEQYNSTYR	0.616	0.02961	0.9956	22660	2	1195.5	598.757	-0.002462	32	18O-3
EEQYNSTYR	0.616	0.02961	0.9956	22660	2	1195.5	598.757	-0.001242	39	18O-3
EEQYNSTYR	0.616	0.02961	0.9956	22660	2	1195.5	598.758	-0.000642	38	18O-3
EEQYNSTYR	0.616	0.02961	0.9956	22660	2	1195.5	598.758	-0.000522	32	18O-3
EHEGAIYPDNTTDFQR	0.791	0.09599	0.9591	14820	2	1898.83	950.418	-0.009766	47	18O-3
EHEGAIYPDNTTDFQR	0.791	0.09599	0.9591	14820	2	1898.83	950.424	0.002974	47	18O-3
ENISDPTSPLR	0.9551	0.02129	0.995	51500	2	1228.59	615.304	-0.000928	42	16O
ENISDPTSPLR	0.9551	0.02129	0.995	51500	2	1234.61	618.311	0.000326	34	18O-3
ENISDPTSPLR	0.9551	0.02129	0.995	51500	2	1228.59	615.304	-0.000448	42	16O
ENISDPTSPLR	0.9551	0.02129	0.995	51500	2	1234.61	618.31	-0.000154	34	18O-3
EVYPWYNLTVEAK	1.099	0.1581	0.99	29570	2	1611.78	806.9	0.004289	50	16O
EVYPWYNLTVEAK	1.099	0.1581	0.99	29570	2	1617.79	809.907	0.005003	39	18O-3
EVYPWYNLTVEAK	1.099	0.1581	0.99	29570	2	1611.78	806.899	0.001649	57	16O
EVYPWYNLTVEAK	1.099	0.1581	0.99	29570	2	1617.79	809.905	0.001363	48	18O-3
FSDGLESNSSTQFEVK	0.8265	0.05136	0.9897	46180	2	1774.79	888.402	-0.000101	88	16O
FSDGLESNSSTQFEVK	0.8265	0.05136	0.9897	46180	2	1780.8	891.415	0.013533	48	18O-3
FSDGLESNSSTQFEVK	0.8265	0.04807	0.994	64120	2	1774.79	888.403	0.002219	81	16O
FSDGLESNSSTQFEVK	0.8265	0.04807	0.994	64120	2	1774.79	888.404	0.004479	61	16O
FSDGLESNSSTQFEVK	0.8265	0.04807	0.994	64120	2	1780.8	891.41	0.002453	48	18O-3
GLNVTLSSTGR	0.8471	0.07398	0.9913	58570	2	1104.58	553.295	-0.002367	38	16O
GLNVTLSSTGR	0.8471	0.07398	0.9913	58570	2	1104.58	553.296	-0.000387	32	16O
GLNVTLSSTGR	0.8471	0.07398	0.9913	58570	2	1104.58	553.297	0.001273	69	16O
GLNVTLSSTGR	0.8471	0.07398	0.9913	58570	2	1110.59	556.301	-0.001832	60	18O-3
GLNVTLSSTGR	0.8471	0.07398	0.9913	58570	2	1110.59	556.303	0.000768	30	18O-3
GLNVTLSSTGR	0.8471	0.07398	0.9913	58570	2	1110.59	556.302	2.8e-05	60	18O-3
GLNVTLSSTGR	0.8471	0.07398	0.9913	58570	2	1110.59	556.303	0.000248	30	18O-3
GLTFQQNASSMCGPDQDTAIRV	8.792	0.05738	0.9923	583800	2	2339.05	1170.53	0.002032	26	16O
GTAGNALMDGASQLMGENR	1.118	0.05078	0.9129	12550	2	1893.82	947.912	-0.010124	79	16O
LANLTQGEDQYYLR	1.019	0.07626	0.9781	333100	2	1689.82	845.92	0.002468	57	18O-3
LANLTQGEDQYYLR	1.019	0.07626	0.9781	333100	2	1689.82	845.921	0.003768	85	18O-3
LANLTQGEDQYYLR	1.019	0.07626	0.9781	333100	2	1683.81	842.913	0.000214	63	16O
LANLTQGEDQYYLR	1.019	0.07626	0.9781	333100	2	1683.81	842.913	0.001034	99	16O
LANLTQGEDQYYLR	1.019	0.07626	0.9781	333100	2	1689.82	845.919	0.001008	86	18O-3
LANLTQGEDQYYLR	1.019	0.07626	0.9781	333100	2	1689.82	845.92	0.001548	57	18O-3
MLQITNASLGLR	0.7791	0.2246	0.9928	61180	2	1322.72	662.372	0.003918	51	18O-3
MLQITNASLGLR	0.7791	0.2246	0.9928	61180	2	1322.72	662.37	0.000158	51	18O-3
NISDGFDGIPDNVDAALALPAHSY	1.031	0.2899	0.91	169700	2	2473.13	1237.58	0.024723	24	16O
NNATVHEQVGGPSLTSDLQAQ	1.177	0.3332	0.9941	39430	2	2167	1084.52	0.020303	45	16O
NNATVHEQVGGPSLTSDLQAQSK	1.252	0.02802	0.9851	382800	3	2382.13	795.057	0.020563	65	16O
QIEGEATPVNLTEPAK	0.324	0.07836	0.9965	128000	2	1696.85	849.435	0.003519	69	16O
QIEGEATPVNLTEPAK	0.324	0.07836	0.9965	128000	2	1702.86	852.442	0.004953	57	18O-3
QIEGEATPVNLTEPAK	0.324	0.07836	0.9965	128000	2	1696.85	849.435	0.002579	78	16O
QIEGEATPVNLTEPAK	0.324	0.07836	0.9965	128000	2	1702.86	852.441	0.002373	83	18O-3
SQPPQIEHGTINSSR	0.926	0.08087	0.9817	14430	2	1650.8	826.407	0.00271	72	16O
SQPPQIEHGTINSSR	0.926	0.08087	0.9817	14430	2	1656.81	829.413	0.002464	65	18O-3
SVTWSESGQNVTAR	1.111	0.1047	0.9908	24140	2	1521.71	761.861	0.000505	102	16O
SVTWSESGQNVTAR	1.111	0.1047	0.9908	24140	2	1527.72	764.866	-0.000361	76	18O-3
SVTWSESGQNVTAR	1.111	0.1047	0.9908	24140	2	1521.71	761.86	-5.5e-05	102	16O
SVTWSESGQNVTAR	1.111	0.1047	0.9908	24140	2	1527.72	764.867	0.000179	76	18O-3
THTNISESHPNATFS	1.651	0.06654	0.9761	15390	2	1643.71	822.862	0.002728	79	16O
THTNISESHPNATFS	1.651	0.06654	0.9761	15390	2	1643.71	822.862	0.002428	79	16O
THTNISESHPNATFSAVG	4.9	0.1338	0.9934	35570	2	1870.83	936.424	0.000849	72	16O
THTNISESHPNATFSAVG	4.9	0.1338	0.9934	35570	2	1870.83	936.425	0.002649	80	16O
VELEDFNGNR	1.317	0.0647	0.99	51590	2	1193.52	597.767	-0.000782	41	16O
VELEDFNGNR	1.317	0.0647	0.99	51590	2	1201.54	601.775	-0.00081	28	18O-3
VVIFDTVITNQEEPYQNHSGR	1.964	0.04452	0.8422	442800	3	2453.17	818.739	0.020739	28	18O-2
VVIFDTVITNQEEPYQNHSGR	1.964	0.04452	0.8422	442800	3	2453.17	818.739	0.020829	52	18O-2
VVIFDTVITNQEEPYQNHSGR	1.964	0.04452	0.8422	442800	3	2453.17	818.74	0.025779	38	18O-2

## Sheet: LCH-2
Sequence	Heavy/Light Gly	Std.Err.	Correlation	Intensity	z	Mr(calc)	Observed	Delta	Score	Component
ADGTVNQIEGEATPVNLTEPAK	9.459	0.1273	0.9177	397900	2	2255.08	1128.56	0.018343	59	16O
ADGTVNQIEGEATPVNLTEPAK	9.459	0.1273	0.9177	397900	2	2255.08	1128.56	0.023143	46	16O
ALGFENATQALGR	0.6256	0.04045	0.9965	240000	2	1347.68	674.847	0.00034	59	16O
ALGFENATQALGR	0.6256	0.04045	0.9965	240000	2	1353.69	677.853	0.001154	45	18O-3
ALMDGASQLMGENR	1.101	0.09749	0.9326	68080	2	1492.66	747.339	-0.001025	27	16O
ALMDGASQLMGENR	1.101	0.09749	0.9326	68080	2	1498.68	750.347	0.000789	40	18O-3
ALMDGASQLMGENR	1.101	0.09749	0.9326	68080	2	1498.68	750.347	0.001449	29	18O-3
ATPVNLTEPAK	1.763	0.03045	0.9936	73940	2	1140.6	571.308	-0.001198	33	16O
ATPVNLTEPAK	1.763	0.03045	0.9936	73940	2	1146.62	574.313	-0.004464	26	18O-3
ATPVNLTEPAK	1.763	0.03045	0.9936	73940	2	1146.62	574.313	-0.003364	32	18O-3
DTVITNQEEPYQNHSGR	1.475	0.04293	0.9618	303000	2	1988.87	995.445	0.004283	34	16O
DTVITNQEEPYQNHSGR	1.475	0.04293	0.9618	303000	2	1988.87	995.447	0.008803	54	16O
DTVITNQEEPYQNHSGR	1.475	0.04293	0.9618	303000	2	1988.87	995.454	0.022103	37	16O
DTVITNQEEPYQNHSGR	1.475	0.04293	0.9618	303000	2	1988.87	995.455	0.023803	57	16O
DTVITNQEEPYQNHSGR	1.305	0.0204	0.9705	710000	3	1988.87	663.967	0.007747	39	16O
DTVITNQEEPYQNHSGR	1.305	0.0204	0.9705	710000	3	1988.87	663.97	0.017257	34	16O
DTVITNQEEPYQNHSGR	1.305	0.0204	0.9705	710000	3	1996.89	666.636	-0.001111	34	18O-3
EDALNETR	1.102	0.1816	0.9278	77650	2	953.432	477.723	-0.001024	40	18O-3
EEQFNSTFR	0.907	0.4631	0.9775	3671000	2	1157.5	579.761	0.007811	31	16O
EEQFNSTFR	0.907	0.4631	0.9775	3671000	2	1163.51	582.762	-0.002234	46	18O-3
EEQFNSTFR	0.907	0.4631	0.9775	3671000	2	1163.51	582.762	-0.002094	47	18O-3
EEQFNSTFR	0.907	0.4631	0.9775	3671000	2	1163.51	582.762	-0.001234	53	18O-3
EEQYNSTFR	0.9978	0.01193	0.9973	518300	2	1173.49	587.754	-0.001292	53	16O
EEQYNSTFR	0.9978	0.01193	0.9973	518300	2	1179.51	590.76	-0.001938	47	18O-3
EEQYNSTFR	0.9978	0.01193	0.9973	518300	2	1179.51	590.76	-0.001298	26	18O-3
EEQYNSTFR	0.9978	0.01193	0.9973	518300	2	1179.51	590.76	-0.001018	43	18O-3
EEQYNSTYR	0.639	0.01269	0.9979	608100	2	1189.49	595.751	-0.001076	32	16O
EEQYNSTYR	0.639	0.01269	0.9979	608100	2	1189.49	595.751	-0.000856	31	16O
EEQYNSTYR	0.639	0.01269	0.9979	608100	2	1189.49	595.752	-0.000176	58	16O
EEQYNSTYR	0.639	0.01269	0.9979	608100	2	1189.49	595.752	-3.6e-05	44	16O
EEQYNSTYR	0.639	0.01269	0.9979	608100	2	1195.5	598.757	-0.001142	27	18O-3
EEQYNSTYR	0.639	0.01269	0.9979	608100	2	1195.5	598.758	-0.000342	44	18O-3
EEQYNSTYR	0.639	0.01269	0.9979	608100	2	1195.5	598.758	-0.000302	44	18O-3
EEQYNSTYR	0.639	0.01269	0.9979	608100	2	1195.5	598.758	-6.2e-05	46	18O-3
EEQYNSTYR	0.639	0.01269	0.9979	608100	2	1195.5	598.758	9.8e-05	26	18O-3
EGAIYPDNTTDFQR	0.509	0.02824	0.9978	448300	2	1626.72	814.366	0.001361	67	16O
EGAIYPDNTTDFQR	0.509	0.02824	0.9978	448300	2	1626.72	814.367	0.003521	56	16O
EGAIYPDNTTDFQR	0.509	0.02824	0.9978	448300	2	1632.73	817.371	-0.000544	54	18O-3
EHEGAIYPDNTTDFQR	0.922	0.115	0.994	25780	2	1892.82	947.419	0.00504	87	16O
EHEGAIYPDNTTDFQR	0.922	0.115	0.994	25780	2	1898.83	950.422	-0.000266	40	18O-3
ENISDPTSPLR	0.9233	0.03162	0.9953	100400	2	1228.59	615.304	-8.8e-05	34	16O
ENISDPTSPLR	0.9233	0.03162	0.9953	100400	2	1234.61	618.309	-0.002354	40	18O-3
EVYPWYNLTVEAK	0.834	0.046	0.9943	109500	2	1611.78	806.899	0.001909	55	16O
FSDGLESNSSTQFEVK	1.037	0.04498	0.9911	64150	2	1774.79	888.401	-0.001941	43	16O
FSDGLESNSSTQFEVK	1.037	0.04498	0.9911	64150	2	1774.79	888.404	0.004539	61	16O
FYYNISEVK	0.773	0.1454	0.9856	13060	2	1168.57	585.291	0.000776	40	18O-3
GDNASLEATFVK	0.572	0.05477	0.9966	90090	2	1251.6	626.806	-9e-06	55	16O
GDNASLEATFVK	0.572	0.05477	0.9966	90090	2	1257.61	629.812	-0.000835	60	18O-3
GDNASLEATFVK	0.572	0.05477	0.9966	90090	2	1257.61	629.814	0.001625	38	18O-3
GLNVTLSSTGR	1.48	0.02309	0.9941	205800	2	1104.58	553.294	-0.003807	35	16O
GLNVTLSSTGR	1.48	0.02309	0.9941	205800	2	1104.58	553.295	-0.001507	83	16O
GLNVTLSSTGR	1.48	0.02309	0.9941	205800	2	1104.58	553.296	-0.000327	89	16O
GLNVTLSSTGR	1.48	0.02309	0.9941	205800	2	1110.59	556.301	-0.002732	72	18O-3
GLNVTLSSTGR	1.48	0.02309	0.9941	205800	2	1110.59	556.302	-0.001772	81	18O-3
GLTFQQNASSM	1.127	0.03743	0.9616	522200	2	1183.52	592.766	2.4e-05	30	16O
GLTFQQNASSM	1.127	0.03743	0.9616	522200	2	1183.52	592.766	2.4e-05	30	16O
GTAGNALMDGASQLMGENR	1.02	0.036	0.906	12450	2	1893.82	947.927	0.020276	60	16O
LANLTQGEDQYYLR	0.7967	0.01852	0.9311	995500	2	1683.81	842.913	0.001594	104	16O
LANLTQGEDQYYLR	0.7967	0.01852	0.9311	995500	2	1683.81	842.914	0.003814	66	16O
LANLTQGEDQYYLR	0.7967	0.01852	0.9311	995500	2	1689.82	845.92	0.002688	89	18O-3
LANLTQGEDQYYLR	0.7967	0.01852	0.9311	995500	2	1689.82	845.924	0.010108	29	18O-3
MLQITNASLGLR	0.0667	0.1873	0.9924	133300	2	1322.72	662.369	-0.002482	84	18O-3
NFTENDLLVR	0.9843	0.654	0.9855	26110	2	1221.59	611.799	-0.00375	32	16O
NGSGAVFPVAGADVQTLR	0.7976	0.5423	0.9564	31910	2	1758.89	880.454	0.002837	74	16O
NNATVHEQVGGPSLTSDLQAQ	1.152	0.3701	0.9846	28250	3	2167	723.349	0.022317	43	16O
NNATVHEQVGGPSLTSDLQAQSK	1.148	0.03439	0.9062	691500	3	2382.13	795.057	0.019633	45	16O
QIEGEATPVNLTEPAK	0.153	0.03724	0.9863	527600	2	1696.85	849.434	0.000699	63	16O
QIEGEATPVNLTEPAK	0.153	0.03724	0.9863	527600	2	1702.86	852.44	-4.7e-05	40	18O-3
QIEGEATPVNLTEPAK	0.153	0.03724	0.9863	527600	2	1702.86	852.441	0.002013	50	18O-3
SLEDILHQVENK	1.002	0.05088	0.9925	47800	2	1424.71	713.366	0.002522	70	16O
SLEDILHQVENK	1.002	0.05088	0.9925	47800	2	1430.73	716.372	0.001556	51	18O-3
SLEDILHQVENK	1.002	0.1917	0.9948	47800	3	1430.73	477.916	-0.0015	37	18O-3
SQPPQIEHGTINSSR	0.777	0.1133	0.9743	17690	2	1656.81	829.413	0.002124	47	18O-3
SVTWSESGQNVTAR	1.189	0.04129	0.9934	249500	2	1521.71	761.86	0.000185	91	16O
SVTWSESGQNVTAR	1.189	0.04129	0.9934	249500	2	1521.71	761.861	0.001405	101	16O
SVTWSESGQNVTAR	1.189	0.04129	0.9934	249500	2	1527.72	764.867	0.001639	82	18O-3
SVTWSESGQNVTAR	1.189	0.04129	0.9934	249500	2	1527.72	764.868	0.002479	66	18O-3
THTNISESHPNAT	1.296	0.1358	0.959	13470	2	1409.61	705.811	0.000997	34	16O
THTNISESHPNATFS	1.778	0.1319	0.9224	35740	2	1643.71	822.861	0.001768	68	16O
TPLTANITK	1.021	0.1255	0.9935	19910	2	964.546	483.279	-0.002926	37	18O-3
TVITNQEEPYQNHSGR	0.709	0.08149	0.9734	42690	2	1873.84	937.946	0.03257	46	16O
VELEDFNGNR	1.287	0.01619	0.9652	317600	2	1193.52	597.768	0.000878	37	16O
VELEDFNGNR	1.287	0.01619	0.9652	317600	2	1193.52	597.769	0.003398	42	16O
VLNASAEAQR	0.9258	0.08813	0.9822	17300	2	1058.54	530.274	-0.001346	74	16O
VLNASAEAQR	0.9258	0.08813	0.9822	17300	2	1064.55	533.282	0.000948	74	18O-3
VVIFDTVITNQEEPYQNHSGR	1.082	0.05968	0.8896	411100	3	2447.16	816.735	0.021855	60	16O
VVIFDTVITNQEEPYQNHSGR	1.082	0.05968	0.8896	411100	3	2453.17	818.739	0.022119	41	18O-2

## Sheet: LCH-3
Sequence	Heavy/Light Gly	Std.Err.	Correlation	Intensity	z	Mr(calc)	Observed	Delta	Score	Component
ADGTVNQIEGEATPVNLTEPAK	9.764	0.1364	0.9244	536300	2	2255.08	1128.55	0.007143	26	16O
ADGTVNQIEGEATPVNLTEPAK	9.764	0.1364	0.9244	536300	2	2255.08	1128.56	0.023143	47	16O
ADGTVNQIEGEATPVNLTEPAK	9.764	0.1364	0.9244	536300	2	2255.08	1128.56	0.025943	66	16O
ALGFENATQALGR	0.6984	0.04589	0.9915	240300	2	1347.68	674.846	-0.0006	78	16O
ALGFENATQALGR	0.6984	0.04589	0.9915	240300	2	1353.69	677.851	-0.002886	71	18O-3
ATPVNLTEPAK	1.691	0.03553	0.9934	114700	2	1140.6	571.307	-0.003678	30	16O
ATPVNLTEPAK	1.691	0.03553	0.9934	114700	2	1140.6	571.309	0.000342	35	16O
ATPVNLTEPAK	1.691	0.03553	0.9934	114700	2	1146.62	574.314	-0.002444	35	18O-3
ATPVNLTEPAK	1.691	0.03553	0.9934	114700	2	1146.62	574.314	-0.001744	34	18O-3
DLQSLEDILHQVENK	0.9144	0.1073	0.9933	49810	2	1780.88	891.451	0.003735	59	16O
DLQSLEDILHQVENK	0.9144	0.1073	0.9933	49810	2	1786.9	894.458	0.00407	62	18O-3
DTVITNQEEPYQNHSGR	1.118	0.01066	0.9686	1185000	3	1988.87	663.966	0.004447	37	16O
DTVITNQEEPYQNHSGR	1.118	0.01066	0.9686	1185000	3	1988.87	663.966	0.004807	42	16O
DTVITNQEEPYQNHSGR	1.118	0.01066	0.9686	1185000	3	1988.87	663.969	0.012997	54	16O
DTVITNQEEPYQNHSGR	1.118	0.03378	0.9602	468700	2	1988.87	995.453	0.020503	45	16O
DTVITNQEEPYQNHSGR	1.118	0.03378	0.9602	468700	2	1988.87	995.455	0.025023	21	16O
EEQFNSTFR	1.95	2.292	0.9767	4897000	2	1163.51	582.762	-0.002054	56	18O-3
EEQFNSTFR	1.95	2.292	0.9767	4897000	2	1163.51	582.762	-0.001554	47	18O-3
EEQFNSTFR	1.95	2.292	0.9767	4897000	2	1163.51	582.763	-0.000894	52	18O-3
EEQYNSTFR	0.9816	0.01386	0.9975	807200	2	1173.49	587.754	-0.001052	53	16O
EEQYNSTFR	0.9816	0.01386	0.9975	807200	2	1179.51	590.76	-0.001978	31	18O-3
EEQYNSTFR	0.9816	0.01386	0.9975	807200	2	1179.51	590.76	-0.000958	55	18O-3
EEQYNSTYR	0.675	0.01195	0.9982	1105000	2	1189.49	595.749	-0.004736	33	16O
EEQYNSTYR	0.675	0.01195	0.9982	1105000	2	1189.49	595.751	-0.001776	47	16O
EEQYNSTYR	0.675	0.01195	0.9982	1105000	2	1189.49	595.751	-0.001416	46	16O
EEQYNSTYR	0.675	0.01195	0.9982	1105000	2	1189.49	595.751	-0.000396	44	16O
EEQYNSTYR	0.675	0.01195	0.9982	1105000	2	1189.49	595.751	-0.000356	47	16O
EEQYNSTYR	0.675	0.01195	0.9982	1105000	2	1195.5	598.757	-0.001362	36	18O-3
EEQYNSTYR	0.675	0.01195	0.9982	1105000	2	1195.5	598.757	-0.001122	28	18O-3
EEQYNSTYR	0.675	0.01195	0.9982	1105000	2	1195.5	598.758	-0.000882	28	18O-3
EEQYNSTYR	0.675	0.01195	0.9982	1105000	2	1195.5	598.758	-0.000502	44	18O-3
EEQYNSTYR	0.675	0.01195	0.9982	1105000	2	1195.5	598.758	-0.000262	51	18O-3
EEQYNSTYR	0.675	0.01195	0.9982	1105000	2	1195.5	598.76	0.004498	36	18O-3
EGAIYPDNTTDFQR	0.9855	0.0382	0.9986	466100	2	1626.72	814.366	0.001181	64	16O
EGAIYPDNTTDFQR	0.9855	0.0382	0.9986	466100	2	1626.72	814.367	0.002421	27	16O
EHEGAIYPDNTTDFQR	0.677	0.09485	0.9954	76790	3	1892.82	631.946	-0.000106	25	16O
EHEGAIYPDNTTDFQR	0.677	0.07788	0.9927	57080	2	1892.82	947.416	0.00028	44	16O
EHEGAIYPDNTTDFQR	0.677	0.07788	0.9927	57080	2	1898.83	950.423	0.000734	36	18O-3
ENISDPTSPLR	0.9294	0.03172	0.9963	142100	2	1228.59	615.304	0.000372	41	16O
ENISDPTSPLR	0.9294	0.03172	0.9963	142100	2	1234.61	618.31	-0.001094	54	18O-3
FSDGLESNSSTQFEVK	0.9425	0.1169	0.9936	67780	2	1774.79	888.404	0.002939	59	16O
FSDGLESNSSTQFEVK	0.9425	0.1169	0.9936	67780	2	1780.8	891.417	0.016593	88	18O-3
FYYNISEVK	1.279	0.1806	0.9851	16260	2	1168.57	585.291	0.000736	30	18O-3
GDNASLEATFVK	1.17	0.06481	0.9956	101000	2	1251.6	626.807	0.000431	39	16O
GDNASLEATFVK	1.17	0.06481	0.9956	101000	2	1257.61	629.812	-0.002115	67	18O-3
GLNVTLSSTGR	1.446	0.03003	0.9932	221500	2	1104.58	553.296	-0.000527	59	16O
GLNVTLSSTGR	1.446	0.03003	0.9932	221500	2	1104.58	553.296	-0.000447	89	16O
GLNVTLSSTGR	1.446	0.03003	0.9932	221500	2	1110.59	556.3	-0.004332	68	18O-3
GLNVTLSSTGR	1.446	0.03003	0.9932	221500	2	1110.59	556.3	-0.003832	94	18O-3
GLTFQQNASSMCGPDQDTAIRV	8.876	0.2314	0.9904	324100	2	2339.05	1170.54	0.003832	24	16O
GTAGNALMDGASQLMGENR	1.117	0.0798	0.9238	15620	2	1893.82	947.92	0.005836	90	16O
IETILLNGTDR	1.122	0.6181	0.8635	66780	2	1244.66	623.338	0.000384	38	16O
LANLTQGEDQYYLR	0.7753	0.0207	0.9308	1085000	2	1683.81	842.914	0.002874	99	16O
LANLTQGEDQYYLR	0.7753	0.0207	0.9308	1085000	2	1683.81	842.918	0.011974	50	16O
LANLTQGEDQYYLR	0.7753	0.0207	0.9308	1085000	2	1689.82	845.92	0.002688	79	18O-3
MLQITNASLGLR	0.4938	0.213	0.9927	180000	2	1322.72	662.37	0.001458	69	18O-3
NFTENDLLVR	0.8306	0.5421	0.983	32950	2	1221.59	611.801	-0.00019	30	16O
NGSGAVFPVAGADVQTLR	0.9234	0.2006	0.9669	49210	2	1758.89	880.454	0.003137	42	16O
NLTTSLTESVDR	3.035	6.507	0.7264	60270	2	1335.65	668.838	0.008954	62	16O
NNATVHEQVGGPSLTSDLQAQ	0.9168	0.3041	0.9833	290100	2	2167	1084.52	0.018703	25	16O
NNATVHEQVGGPSLTSDLQAQSK	1.133	0.02369	0.9961	1699000	3	2382.13	795.059	0.024733	39	16O
QIEGEATPVNLTEPAK	0.212	0.04647	0.9853	548400	2	1696.85	849.438	0.008519	33	16O
QIEGEATPVNLTEPAK	0.212	0.04647	0.9853	548400	2	1702.86	852.441	0.002393	36	18O-3
QIEGEATPVNLTEPAK	0.212	0.04647	0.9853	548400	2	1702.86	852.441	0.003313	78	18O-3
SLEDILHQVENK	1.019	0.05492	0.9953	57340	2	1424.71	713.365	0.000382	39	16O
SVTWSESGQNVTAR	1.134	0.04847	0.9939	288400	2	1521.71	761.86	0.000425	46	16O
SVTWSESGQNVTAR	1.134	0.04847	0.9939	288400	2	1521.71	761.861	0.002125	90	16O
SVTWSESGQNVTAR	1.134	0.04847	0.9939	288400	2	1527.72	764.866	-0.001421	43	18O-3
SVTWSESGQNVTAR	1.134	0.04847	0.9939	288400	2	1527.72	764.866	-0.000621	73	18O-3
THTNISESHPNAT	1.288	0.1258	0.9715	15900	2	1409.61	705.811	0.001197	35	16O
THTNISESHPNATFS	1.801	0.1262	0.9289	44030	2	1643.71	822.863	0.004428	73	16O
THTNISESHPNATFSAVG	4.911	0.06457	0.9967	124700	2	1876.85	939.432	0.002503	37	18O-2
THTNISESHPNATFSAVG	4.911	0.06457	0.9967	124700	2	1876.85	939.432	0.002503	37	18O-2
TPLTANITK	0.9907	0.1185	0.9928	16840	2	958.534	480.274	-8e-05	39	16O
TPLTANITK	0.9907	0.1185	0.9928	16840	2	964.546	483.28	-0.001266	42	18O-3
TVITNQEEPYQNHSGR	1.125	0.0905	0.9685	67420	2	1873.84	937.939	0.01865	48	16O
TVLHQDWLNGK	0.9206	0.1609	0.9414	17840	2	1310.66	656.339	0.001317	39	16O
TVLHQDWLNGK	0.9206	0.1609	0.9414	17840	2	1310.66	656.339	0.001317	39	16O
VELEDFNGNR	1.374	0.02251	0.7978	425200	2	1193.52	597.767	-0.000182	35	16O
VELEDFNGNR	1.374	0.02251	0.7978	425200	2	1193.52	597.767	5.8e-05	44	16O
VELEDFNGNR	1.374	0.02251	0.7978	425200	2	1193.52	597.77	0.004738	33	16O
VLNASAEAQR	0.9432	0.1401	0.9817	32910	2	1058.54	530.273	-0.003386	75	16O
VVIFDTVITNQEEPYQNHSGR	1.199	0.07041	0.8906	470600	3	2453.17	818.739	0.021069	54	18O-2

[truncated: 11 more sheets: LCH-4, LCH-5, LCH-6, LCH-7, WGA-1, WGA-2, WGA-3, WGA-4, WGA-5, WGA-6, WGA-7]
