# Supplementary material for: An integrative strategy for quantitative analysis of the N-glycoproteome in complex biological samples
Source: Proteome Sci. 2014 Jan 15;12:4. doi: 10.1186/1477-5956-12-4 (PMC3923275; doi:10.1186/1477-5956-12-4)
Supplement: Additional file 11 — Our self-build quantitation setting file. [file 1477-5956-12-4-S11.xml]

<?xml version="1.0" encoding="UTF-8" ?>
<quantitation majorVersion="1" minorVersion="0" xmlns="http://www.matrixscience.com/xmlns/schema/quantitation_1" xmlns:xsi="http://www.w3.org/2001/XMLSchema-instance" xsi:schemaLocation="http://www.matrixscience.com/xmlns/schema/quantitation_1 ../html/xmlns/schema/quantitation_1/quantitation_1.xsd">

  <method constrain_search="true" description="Correction for 97% labelling" min_num_peptides="1" name="For Glycopeptide" protein_ratio_type="median" report_detail="true" require_bold_red="true">
    <component name="Group C">
      <modifications mode="exclusive" name="16O">
        <mod_file>Deamidated (N)</mod_file>
        <unmodified position="Any C-term" site="C-term"></unmodified>
      </modifications>
    </component>
    <component name="Group A">
      <modifications mode="exclusive" name="C-term two 18O">
        <mod_file>Label:18O(2) (C-term)</mod_file>
        <mod_file>Deamidated:18O(1-2) (N)</mod_file>
      </modifications>
      <correction type="averagine">0.0</correction>
      <correction element="18O" type="impurity">97.0</correction>
      <correction element="O" type="impurity">3.0</correction>
    </component>
    <component name="Group B">
      <modifications mode="exclusive" name="C-term one 18O">
        <mod_file>Label:18O(1) (C-term)</mod_file>
        <mod_file>Deamidated:18O(1) (N)</mod_file>
      </modifications>
    </component>
    <report_ratio name="Heavy/Light Gly">
      <numerator_component coefficient="1.0" name="Group A"></numerator_component>
      <numerator_component coefficient="1.0" name="Group B"></numerator_component>
      <denominator_component coefficient="1.0" name="Group C"></denominator_component>
    </report_ratio>
    <quality isolated_precursor="false" min_precursor_charge="1" minimum_a1="0.0" pep_threshold_type="at least homology" pep_threshold_value="0.05"/>
    <integration elution_profile_correlation_threshold="0.1" elution_time_delta_unit="seconds" mass_delta_unit="Da" method="simpsons" precursor_range="envelope" source="survey"/>
    <protocol>
      <precursor all_charge_states="true" allow_elution_shift="false" allow_mass_time_match="true"/>
    </protocol>
  </method>

  <method constrain_search="true" description="Correction for 97% labelling, nonglyco and glyco peptide in a comparison" min_num_peptides="1" name="For non-Glycopeptide" prot_score_type="standard" protein_ratio_type="median" report_detail="true" require_bold_red="true">
    <component name="16O non-glyco">
      <modifications mode="exclusive" name="16O non-glyco">
        <unmodified position="Anywhere" site="N"></unmodified>
        <unmodified position="Any C-term" site="C-term"></unmodified>
      </modifications>
    </component>
    <component name="18O-1 non-Glyco">
      <modifications mode="exclusive" name="18O-1 non-Glyco">
        <mod_file>Label:18O(1) (C-term)</mod_file>
        <unmodified position="Anywhere" site="N"></unmodified>
      </modifications>
    </component>
    <component name="18O-2 non-Glyco">
      <modifications mode="exclusive" name="18O-2 non-glyco">
        <mod_file>Label:18O(2) (C-term)</mod_file>
        <unmodified position="Anywhere" site="N"></unmodified>
      </modifications>
      <correction type="averagine">0.0</correction>
      <correction element="O" type="impurity">3.0</correction>
      <correction element="18O" type="impurity">97.0</correction>
    </component>
    <report_ratio name="Heavy/Light non-glyco peptide">
      <numerator_component coefficient="1.0" name="18O-1 non-Glyco"></numerator_component>
      <numerator_component coefficient="1.0" name="18O-2 non-Glyco"></numerator_component>
      <denominator_component coefficient="1.0" name="16O non-glyco"></denominator_component>
    </report_ratio>
    <quality isolated_precursor="false" min_precursor_charge="1" minimum_a1="0.0" pep_threshold_type="at least homology" pep_threshold_value="0.05"/>
    <integration elution_profile_correlation_threshold="0.1" elution_time_delta_unit="seconds" mass_delta_unit="Da" method="simpsons" precursor_range="envelope" source="survey"/>
    <protocol>
      <precursor all_charge_states="true" allow_elution_shift="false" allow_mass_time_match="true"/>
    </protocol>
  </method>

</quantitation>
