# Supplementary material for: An integrative strategy for quantitative analysis of the N-glycoproteome in complex biological samples
Source: Proteome Sci. 2014 Jan 15;12:4. doi: 10.1186/1477-5956-12-4 (PMC3923275; doi:10.1186/1477-5956-12-4)
Supplement: Additional file 12 — A Modified unimod file. You can download Additional files 9 and 10, copy them into the directory of /mascot/config/, please backup the original files before copying. [file 1477-5956-12-4-S12.xml]

<?xml version="1.0" encoding="UTF-8" ?>
<umod:unimod xmlns:umod="http://www.unimod.org/xmlns/schema/unimod_2" majorVersion="2" minorVersion="0" xmlns:xsi="http://www.w3.org/2001/XMLSchema-instance" xsi:schemaLocation="http://www.unimod.org/xmlns/schema/unimod_2 ../html/xmlns/schema/unimod_2/unimod_2.xsd">

  <umod:elements>
    <umod:elem avge_mass="1.00794" full_name="Hydrogen" mono_mass="1.007825035" title="H"/>
    <umod:elem avge_mass="2.014101779" full_name="Deuterium" mono_mass="2.014101779" title="2H"/>
    <umod:elem avge_mass="6.941" full_name="Lithium" mono_mass="7.016003" title="Li"/>
    <umod:elem avge_mass="12.0107" full_name="Carbon" mono_mass="12" title="C"/>
    <umod:elem avge_mass="13.00335483" full_name="Carbon13" mono_mass="13.00335483" title="13C"/>
    <umod:elem avge_mass="14.0067" full_name="Nitrogen" mono_mass="14.003074" title="N"/>
    <umod:elem avge_mass="15.00010897" full_name="Nitrogen15" mono_mass="15.00010897" title="15N"/>
    <umod:elem avge_mass="15.9994" full_name="Oxygen" mono_mass="15.99491463" title="O"/>
    <umod:elem avge_mass="17.9991603" full_name="Oxygen18" mono_mass="17.9991603" title="18O"/>
    <umod:elem avge_mass="18.9984032" full_name="Fluorine" mono_mass="18.99840322" title="F"/>
    <umod:elem avge_mass="22.98977" full_name="Sodium" mono_mass="22.9897677" title="Na"/>
    <umod:elem avge_mass="30.973761" full_name="Phosphorous" mono_mass="30.973762" title="P"/>
    <umod:elem avge_mass="32.065" full_name="Sulfur" mono_mass="31.9720707" title="S"/>
    <umod:elem avge_mass="35.453" full_name="Chlorine" mono_mass="34.96885272" title="Cl"/>
    <umod:elem avge_mass="39.0983" full_name="Potassium" mono_mass="38.9637074" title="K"/>
    <umod:elem avge_mass="40.078" full_name="Calcium" mono_mass="39.9625906" title="Ca"/>
    <umod:elem avge_mass="55.845" full_name="Iron" mono_mass="55.9349393" title="Fe"/>
    <umod:elem avge_mass="58.6934" full_name="Nickel" mono_mass="57.9353462" title="Ni"/>
    <umod:elem avge_mass="65.409" full_name="Zinc" mono_mass="63.9291448" title="Zn"/>
    <umod:elem avge_mass="78.96" full_name="Selenium" mono_mass="79.9165196" title="Se"/>
    <umod:elem avge_mass="79.904" full_name="Bromine" mono_mass="78.9183361" title="Br"/>
    <umod:elem avge_mass="107.8682" full_name="Silver" mono_mass="106.905092" title="Ag"/>
    <umod:elem avge_mass="200.59" full_name="Mercury" mono_mass="201.970617" title="Hg"/>
    <umod:elem avge_mass="196.96655" full_name="Gold" mono_mass="196.966543" title="Au"/>
    <umod:elem avge_mass="126.90447" full_name="Iodine" mono_mass="126.904473" title="I"/>
    <umod:elem avge_mass="95.94" full_name="Molybdenum" mono_mass="97.9054073" title="Mo"/>
    <umod:elem avge_mass="63.546" full_name="Copper" mono_mass="62.9295989" title="Cu"/>
    <umod:elem avge_mass="0.000549" full_name="electron" mono_mass="0.000549" title="e"/>
    <umod:elem avge_mass="10.811" full_name="Boron" mono_mass="11.0093055" title="B"/>
    <umod:elem avge_mass="74.9215942" full_name="Arsenic" mono_mass="74.9215942" title="As"/>
    <umod:elem avge_mass="112.411" full_name="Cadmium" mono_mass="113.903357" title="Cd"/>
    <umod:elem avge_mass="51.9961" full_name="Chromium" mono_mass="51.9405098" title="Cr"/>
    <umod:elem avge_mass="58.933195" full_name="Cobalt" mono_mass="58.9331976" title="Co"/>
    <umod:elem avge_mass="54.938045" full_name="Manganese" mono_mass="54.9380471" title="Mn"/>
    <umod:elem avge_mass="24.305" full_name="Magnesium" mono_mass="23.9850423" title="Mg"/>
  </umod:elements>

  <umod:modifications>
    <umod:mod approved="true" date_time_modified="2008-02-15 05:20:02" date_time_posted="2002-08-19 19:17:11" full_name="Acetylation" group_of_poster="admin" title="Acetyl" username_of_poster="unimod">
      <umod:specificity classification="Post-translational" hidden="true" position="Anywhere" site="T" spec_group="6"/>
      <umod:specificity classification="Post-translational" hidden="false" position="Protein N-term" site="N-term" spec_group="5"/>
      <umod:specificity classification="Post-translational" hidden="true" position="Anywhere" site="S" spec_group="4"/>
      <umod:specificity classification="Post-translational" hidden="true" position="Anywhere" site="C" spec_group="3"/>
      <umod:specificity classification="Multiple" hidden="false" position="Any N-term" site="N-term" spec_group="2">
        <umod:misc_notes>GIST acetyl light</umod:misc_notes>
      </umod:specificity>
      <umod:specificity classification="Multiple" hidden="false" position="Anywhere" site="K" spec_group="1">
        <umod:misc_notes>PT and GIST acetyl light</umod:misc_notes>
      </umod:specificity>
      <umod:specificity classification="Chemical derivative" hidden="true" position="Anywhere" site="Y" spec_group="7">
        <umod:misc_notes>O-acetyl</umod:misc_notes>
      </umod:specificity>
      <umod:specificity classification="Chemical derivative" hidden="true" position="Anywhere" site="H" spec_group="8"/>
      <umod:delta avge_mass="42.0367" composition="H(2) C(2) O" mono_mass="42.010565">
        <umod:element number="2" symbol="H"/>
        <umod:element number="2" symbol="C"/>
        <umod:element number="1" symbol="O"/>
      </umod:delta>
      <umod:xref>
        <umod:text>14730666</umod:text>
        <umod:source>PubMed PMID</umod:source>
        <umod:url></umod:url>
      </umod:xref>
      <umod:xref>
        <umod:text>15350136</umod:text>
        <umod:source>PubMed PMID</umod:source>
        <umod:url></umod:url>
      </umod:xref>
      <umod:xref>
        <umod:text>AA0055</umod:text>
        <umod:source>RESID</umod:source>
        <umod:url></umod:url>
      </umod:xref>
      <umod:xref>
        <umod:text>IonSource acetylation tutorial</umod:text>
        <umod:source>Misc. URL</umod:source>
        <umod:url>http://www.ionsource.com/Card/acetylation/acetylation.htm</umod:url>
      </umod:xref>
      <umod:xref>
        <umod:text>Chemical Reagents for Protein Modification 3rd edition, pp 215-221, Roger L. Lundblad, CRC Press, New York, N.Y., 2005</umod:text>
        <umod:source>Book</umod:source>
        <umod:url></umod:url>
      </umod:xref>
      <umod:xref>
        <umod:text>11999733</umod:text>
        <umod:source>PubMed PMID</umod:source>
        <umod:url></umod:url>
      </umod:xref>
      <umod:xref>
        <umod:text>AA0043</umod:text>
        <umod:source>RESID</umod:source>
        <umod:url></umod:url>
      </umod:xref>
      <umod:xref>
        <umod:text>AA0044</umod:text>
        <umod:source>RESID</umod:source>
        <umod:url></umod:url>
      </umod:xref>
      <umod:xref>
        <umod:text>AA0354</umod:text>
        <umod:source>RESID</umod:source>
        <umod:url></umod:url>
      </umod:xref>
      <umod:xref>
        <umod:text>AA0045</umod:text>
        <umod:source>RESID</umod:source>
        <umod:url></umod:url>
      </umod:xref>
      <umod:xref>
        <umod:text>AA0056</umod:text>
        <umod:source>RESID</umod:source>
        <umod:url></umod:url>
      </umod:xref>
      <umod:xref>
        <umod:text>AA0046</umod:text>
        <umod:source>RESID</umod:source>
        <umod:url></umod:url>
      </umod:xref>
      <umod:xref>
        <umod:text>AA0051</umod:text>
        <umod:source>RESID</umod:source>
        <umod:url></umod:url>
      </umod:xref>
      <umod:xref>
        <umod:text>AA0052</umod:text>
        <umod:source>RESID</umod:source>
        <umod:url></umod:url>
      </umod:xref>
      <umod:xref>
        <umod:text>AA0364</umod:text>
        <umod:source>RESID</umod:source>
        <umod:url></umod:url>
      </umod:xref>
      <umod:xref>
        <umod:text>AA0041</umod:text>
        <umod:source>RESID</umod:source>
        <umod:url></umod:url>
      </umod:xref>
      <umod:xref>
        <umod:text>AA0049</umod:text>
        <umod:source>RESID</umod:source>
        <umod:url></umod:url>
      </umod:xref>
      <umod:xref>
        <umod:text>AA0048</umod:text>
        <umod:source>RESID</umod:source>
        <umod:url></umod:url>
      </umod:xref>
      <umod:xref>
        <umod:text>AA0047</umod:text>
        <umod:source>RESID</umod:source>
        <umod:url></umod:url>
      </umod:xref>
      <umod:xref>
        <umod:text>12175151</umod:text>
        <umod:source>PubMed PMID</umod:source>
        <umod:url></umod:url>
      </umod:xref>
      <umod:xref>
        <umod:text>11857757</umod:text>
        <umod:source>PubMed PMID</umod:source>
        <umod:url></umod:url>
      </umod:xref>
      <umod:xref>
        <umod:text>AA0042</umod:text>
        <umod:source>RESID</umod:source>
        <umod:url></umod:url>
      </umod:xref>
      <umod:xref>
        <umod:text>AA0050</umod:text>
        <umod:source>RESID</umod:source>
        <umod:url></umod:url>
      </umod:xref>
      <umod:xref>
        <umod:text>AA0053</umod:text>
        <umod:source>RESID</umod:source>
        <umod:url></umod:url>
      </umod:xref>
      <umod:xref>
        <umod:text>AA0054</umod:text>
        <umod:source>RESID</umod:source>
        <umod:url></umod:url>
      </umod:xref>
      <umod:xref>
        <umod:text>ACET</umod:text>
        <umod:source>FindMod</umod:source>
        <umod:url></umod:url>
      </umod:xref>
      <umod:xref>
        <umod:text>PNAS 2006 103: 18574-18579</umod:text>
        <umod:source>Journal</umod:source>
        <umod:url>http://dx.doi.org/10.1073/pnas.0608995103</umod:url>
      </umod:xref>
    </umod:mod>
    <umod:mod approved="true" date_time_modified="2010-06-28 10:52:25" date_time_posted="2002-08-19 19:17:11" full_name="Amidation" group_of_poster="admin" title="Amidated" username_of_poster="unimod">
      <umod:specificity classification="Artefact" hidden="false" position="Any C-term" site="C-term" spec_group="2">
        <umod:misc_notes>MS/MS experiments of mass spectrometric c-ions (MS^3) can be used for protein identification by library searching. T3-sequencing is such a technique (see reference). Search engines must recognize this as a virtual modification.</umod:misc_notes>
      </umod:specificity>
      <umod:specificity classification="Post-translational" hidden="false" position="Protein C-term" site="C-term" spec_group="1"/>
      <umod:delta avge_mass="-0.9848" composition="H N O(-1)" mono_mass="-0.984016">
        <umod:element number="1" symbol="H"/>
        <umod:element number="1" symbol="N"/>
        <umod:element number="-1" symbol="O"/>
      </umod:delta>
      <umod:alt_name>Top-Down sequencing c-type fragment ion</umod:alt_name>
      <umod:xref>
        <umod:text>AA0088</umod:text>
        <umod:source>RESID</umod:source>
        <umod:url></umod:url>
      </umod:xref>
      <umod:xref>
        <umod:text>AA0087</umod:text>
        <umod:source>RESID</umod:source>
        <umod:url></umod:url>
      </umod:xref>
      <umod:xref>
        <umod:text>AA0086</umod:text>
        <umod:source>RESID</umod:source>
        <umod:url></umod:url>
      </umod:xref>
      <umod:xref>
        <umod:text>AA0085</umod:text>
        <umod:source>RESID</umod:source>
        <umod:url></umod:url>
      </umod:xref>
      <umod:xref>
        <umod:text>AA0084</umod:text>
        <umod:source>RESID</umod:source>
        <umod:url></umod:url>
      </umod:xref>
      <umod:xref>
        <umod:text>AA0083</umod:text>
        <umod:source>RESID</umod:source>
        <umod:url></umod:url>
      </umod:xref>
      <umod:xref>
        <umod:text>AA0082</umod:text>
        <umod:source>RESID</umod:source>
        <umod:url></umod:url>
      </umod:xref>
      <umod:xref>
        <umod:text>AA0081</umod:text>
        <umod:source>RESID</umod:source>
        <umod:url></umod:url>
      </umod:xref>
      <umod:xref>
        <umod:text>AA0089</umod:text>
        <umod:source>RESID</umod:source>
        <umod:url></umod:url>
      </umod:xref>
      <umod:xref>
        <umod:text>AA0090</umod:text>
        <umod:source>RESID</umod:source>
        <umod:url></umod:url>
      </umod:xref>
      <umod:xref>
        <umod:text>AA0091</umod:text>
        <umod:source>RESID</umod:source>
        <umod:url></umod:url>
      </umod:xref>
      <umod:xref>
        <umod:text>AA0092</umod:text>
        <umod:source>RESID</umod:source>
        <umod:url></umod:url>
      </umod:xref>
      <umod:xref>
        <umod:text>AA0093</umod:text>
        <umod:source>RESID</umod:source>
        <umod:url></umod:url>
      </umod:xref>
      <umod:xref>
        <umod:text>AA0094</umod:text>
        <umod:source>RESID</umod:source>
        <umod:url></umod:url>
      </umod:xref>
      <umod:xref>
        <umod:text>AA0095</umod:text>
        <umod:source>RESID</umod:source>
        <umod:url></umod:url>
      </umod:xref>
      <umod:xref>
        <umod:text>AA0096</umod:text>
        <umod:source>RESID</umod:source>
        <umod:url></umod:url>
      </umod:xref>
      <umod:xref>
        <umod:text>AA0097</umod:text>
        <umod:source>RESID</umod:source>
        <umod:url></umod:url>
      </umod:xref>
      <umod:xref>
        <umod:text>AA0098</umod:text>
        <umod:source>RESID</umod:source>
        <umod:url></umod:url>
      </umod:xref>
      <umod:xref>
        <umod:text>AA0099</umod:text>
        <umod:source>RESID</umod:source>
        <umod:url></umod:url>
      </umod:xref>
      <umod:xref>
        <umod:text>AA0100</umod:text>
        <umod:source>RESID</umod:source>
        <umod:url></umod:url>
      </umod:xref>
      <umod:xref>
        <umod:text>AMID</umod:text>
        <umod:source>FindMod</umod:source>
        <umod:url></umod:url>
      </umod:xref>
      <umod:xref>
        <umod:text>14588022</umod:text>
        <umod:source>PubMed PMID</umod:source>
        <umod:url></umod:url>
      </umod:xref>
    </umod:mod>
    <umod:mod approved="true" date_time_modified="2006-10-16 15:27:08" date_time_posted="2002-08-19 19:17:11" full_name="Biotinylation" group_of_poster="admin" title="Biotin" username_of_poster="unimod">
      <umod:specificity classification="Chemical derivative" hidden="false" position="Any N-term" site="N-term" spec_group="2"/>
      <umod:specificity classification="Post-translational" hidden="false" position="Anywhere" site="K" spec_group="1"/>
      <umod:delta avge_mass="226.2954" composition="H(14) C(10) N(2) O(2) S" mono_mass="226.077598">
        <umod:element number="14" symbol="H"/>
        <umod:element number="10" symbol="C"/>
        <umod:element number="2" symbol="N"/>
        <umod:element number="2" symbol="O"/>
        <umod:element number="1" symbol="S"/>
      </umod:delta>
      <umod:xref>
        <umod:text>AA0117</umod:text>
        <umod:source>RESID</umod:source>
        <umod:url></umod:url>
      </umod:xref>
      <umod:xref>
        <umod:text>BIOT</umod:text>
        <umod:source>FindMod</umod:source>
        <umod:url></umod:url>
      </umod:xref>
    </umod:mod>
    <umod:mod approved="true" date_time_modified="2006-10-16 10:18:27" date_time_posted="2002-08-19 19:17:11" full_name="Iodoacetamide derivative" group_of_poster="admin" title="Carbamidomethyl" username_of_poster="unimod">
      <umod:specificity classification="Artefact" hidden="true" position="Anywhere" site="D" spec_group="5"/>
      <umod:specificity classification="Artefact" hidden="true" position="Anywhere" site="H" spec_group="4"/>
      <umod:specificity classification="Artefact" hidden="true" position="Any N-term" site="N-term" spec_group="3"/>
      <umod:specificity classification="Artefact" hidden="true" position="Anywhere" site="K" spec_group="2"/>
      <umod:specificity classification="Chemical derivative" hidden="false" position="Anywhere" site="C" spec_group="1"/>
      <umod:specificity classification="Artefact" hidden="true" position="Anywhere" site="E" spec_group="6"/>
      <umod:delta avge_mass="57.0513" composition="H(3) C(2) N O" mono_mass="57.021464">
        <umod:element number="3" symbol="H"/>
        <umod:element number="2" symbol="C"/>
        <umod:element number="1" symbol="N"/>
        <umod:element number="1" symbol="O"/>
      </umod:delta>
      <umod:alt_name>Carboxyamidomethylation</umod:alt_name>
      <umod:xref>
        <umod:text>Creasy, D. M., Cottrell, J. S., Proteomics 2 1426-34 (2002)</umod:text>
        <umod:source>Journal</umod:source>
        <umod:url></umod:url>
      </umod:xref>
      <umod:xref>
        <umod:text>11510821</umod:text>
        <umod:source>PubMed PMID</umod:source>
        <umod:url></umod:url>
      </umod:xref>
      <umod:xref>
        <umod:text>Boja, E. S., Fales, H. M., Anal. Chem. 73 3576-82 (2001)</umod:text>
        <umod:source>Journal</umod:source>
        <umod:url></umod:url>
      </umod:xref>
      <umod:xref>
        <umod:text>12422359</umod:text>
        <umod:source>PubMed PMID</umod:source>
        <umod:url></umod:url>
      </umod:xref>
    </umod:mod>
    <umod:mod approved="false" date_time_modified="2010-03-03 15:36:53" date_time_posted="2002-08-19 19:17:11" full_name="Carbamylation" group_of_poster="admin" title="Carbamyl" username_of_poster="unimod">
      <umod:specificity classification="Chemical derivative" hidden="true" position="Anywhere" site="Y" spec_group="8"/>
      <umod:specificity classification="Chemical derivative" hidden="true" position="Anywhere" site="T" spec_group="7"/>
      <umod:specificity classification="Artefact" hidden="true" position="Anywhere" site="M" spec_group="5"/>
      <umod:specificity classification="Chemical derivative" hidden="true" position="Anywhere" site="S" spec_group="6"/>
      <umod:specificity classification="Artefact" hidden="true" position="Anywhere" site="C" spec_group="4"/>
      <umod:specificity classification="Artefact" hidden="true" position="Anywhere" site="R" spec_group="3"/>
      <umod:specificity classification="Multiple" hidden="false" position="Any N-term" site="N-term" spec_group="2"/>
      <umod:specificity classification="Multiple" hidden="false" position="Anywhere" site="K" spec_group="1"/>
      <umod:delta avge_mass="43.0247" composition="H C N O" mono_mass="43.005814">
        <umod:element number="1" symbol="H"/>
        <umod:element number="1" symbol="C"/>
        <umod:element number="1" symbol="N"/>
        <umod:element number="1" symbol="O"/>
      </umod:delta>
      <umod:xref>
        <umod:text>Smyth; Carbamylation of amino and tyrosine hydroxyl groups. J Biol Chem 242, 1579-1591 (1967)</umod:text>
        <umod:source>Journal</umod:source>
        <umod:url></umod:url>
      </umod:xref>
      <umod:xref>
        <umod:text>10978403</umod:text>
        <umod:source>PubMed PMID</umod:source>
        <umod:url></umod:url>
      </umod:xref>
      <umod:xref>
        <umod:text>AA0332</umod:text>
        <umod:source>RESID</umod:source>
        <umod:url></umod:url>
      </umod:xref>
      <umod:xref>
        <umod:text>AA0343</umod:text>
        <umod:source>RESID</umod:source>
        <umod:url></umod:url>
      </umod:xref>
      <umod:xref>
        <umod:text>Stark; Modification of proteins with cyanate. Meth Enz 25B, 579-584 (1972)</umod:text>
        <umod:source>Journal</umod:source>
        <umod:url></umod:url>
      </umod:xref>
      <umod:xref>
        <umod:text>12203680</umod:text>
        <umod:source>PubMed PMID</umod:source>
        <umod:url></umod:url>
      </umod:xref>
      <umod:xref>
        <umod:text>IonSource carbamylation tutorial</umod:text>
        <umod:source>Misc. URL</umod:source>
        <umod:url>http://www.ionsource.com/Card/carbam/carbam.htm</umod:url>
      </umod:xref>
      <umod:misc_notes>Carbamylation is an irreversible process of non-enzymatic modification of proteins by the breakdown products of urea isocyanic acid reacts with the N-term of a proteine or side chains of lysine and arginine residues</umod:misc_notes>
    </umod:mod>
    <umod:mod approved="true" date_time_modified="2006-10-16 10:21:50" date_time_posted="2002-08-19 19:17:11" full_name="Iodoacetic acid derivative" group_of_poster="admin" title="Carboxymethyl" username_of_poster="unimod">
      <umod:specificity classification="Artefact" hidden="true" position="Any N-term" site="N-term" spec_group="3"/>
      <umod:specificity classification="Artefact" hidden="true" position="Anywhere" site="K" spec_group="2"/>
      <umod:specificity classification="Chemical derivative" hidden="false" position="Anywhere" site="C" spec_group="1"/>
      <umod:specificity classification="Chemical derivative" hidden="true" position="Anywhere" site="W" spec_group="4">
        <umod:misc_notes>Hydroxylethanone</umod:misc_notes>
      </umod:specificity>
      <umod:delta avge_mass="58.0361" composition="H(2) C(2) O(2)" mono_mass="58.005479">
        <umod:element number="2" symbol="H"/>
        <umod:element number="2" symbol="C"/>
        <umod:element number="2" symbol="O"/>
      </umod:delta>
      <umod:alt_name>Carboxymethylation</umod:alt_name>
    </umod:mod>
    <umod:mod approved="false" date_time_modified="2010-09-27 15-50-17" date_time_posted="2002-08-19 19:17:11" full_name="Deamidation" group_of_poster="guest" title="Deamidated" username_of_poster="unimod">
      <umod:specificity classification="Post-translational" hidden="true" position="Anywhere" site="R" spec_group="2">
        <umod:misc_notes>Protein which is post-translationally modified by the de-imination of one or more arginine residues; Peptidylarginine deiminase (PAD) converts protein bound to citrulline</umod:misc_notes>
      </umod:specificity>
      <umod:specificity classification="Artefact" hidden="false" position="Anywhere" site="N" spec_group="1">
        <umod:misc_notes>Convertion of glycosylated asparagine residues upon deglycosylation with PGNase F in H2O</umod:misc_notes>
      </umod:specificity>
      <umod:specificity classification="Artefact" hidden="false" position="Anywhere" site="Q" spec_group="4">
        <umod:misc_notes></umod:misc_notes>
      </umod:specificity>
      <umod:specificity classification="Post-translational" hidden="true" position="Protein N-term" site="F" spec_group="3">
        <umod:misc_notes></umod:misc_notes>
      </umod:specificity>
      <umod:delta avge_mass="0.9848" composition="H(-1) N(-1) O" mono_mass="0.984016">
        <umod:element number="-1" symbol="H"/>
        <umod:element number="-1" symbol="N"/>
        <umod:element number="1" symbol="O"/>
      </umod:delta>
      <umod:alt_name>phenyllactyl from N-term Phe</umod:alt_name>
      <umod:alt_name>Citrullination</umod:alt_name>
      <umod:xref>
        <umod:text>IonSource tutorial</umod:text>
        <umod:source>Misc. URL</umod:source>
        <umod:url>http://www.ionsource.com/Card/Deamidation/deamidation.htm</umod:url>
      </umod:xref>
      <umod:xref>
        <umod:text>CITR</umod:text>
        <umod:source>FindMod</umod:source>
      </umod:xref>
      <umod:xref>
        <umod:text>FLAC</umod:text>
        <umod:source>FindMod</umod:source>
      </umod:xref>
      <umod:xref>
        <umod:text>AA0128</umod:text>
        <umod:source>RESID</umod:source>
      </umod:xref>
      <umod:xref>
        <umod:text>AA0214</umod:text>
        <umod:source>RESID</umod:source>
      </umod:xref>
      <umod:xref>
        <umod:text>6838602</umod:text>
        <umod:source>PubMed PMID</umod:source>
      </umod:xref>
      <umod:xref>
        <umod:text>15700232</umod:text>
        <umod:source>PubMed PMID</umod:source>
      </umod:xref>
      <umod:xref>
        <umod:text>DEAM</umod:text>
        <umod:source>FindMod</umod:source>
      </umod:xref>
    </umod:mod>
    <umod:mod approved="true" date_time_modified="2006-10-16 17:00:43" date_time_posted="2002-08-19 19:17:11" full_name="Gygi ICAT(TM) d0" group_of_poster="admin" title="ICAT-G" username_of_poster="unimod">
      <umod:specificity classification="Isotopic label" hidden="true" position="Anywhere" site="C" spec_group="1"/>
      <umod:delta avge_mass="486.6253" composition="H(38) C(22) N(4) O(6) S" mono_mass="486.251206">
        <umod:element number="38" symbol="H"/>
        <umod:element number="22" symbol="C"/>
        <umod:element number="4" symbol="N"/>
        <umod:element number="6" symbol="O"/>
        <umod:element number="1" symbol="S"/>
      </umod:delta>
      <umod:xref>
        <umod:text>10504701</umod:text>
        <umod:source>PubMed PMID</umod:source>
        <umod:url></umod:url>
      </umod:xref>
      <umod:xref>
        <umod:text>Gygi S.P., et. al. Nat Biotechnol. 1999 Oct;17(10):994-9</umod:text>
        <umod:source>Journal</umod:source>
        <umod:url></umod:url>
      </umod:xref>
    </umod:mod>
    <umod:mod approved="true" date_time_modified="2006-10-16 17:01:35" date_time_posted="2002-08-19 19:17:11" full_name="Gygi ICAT(TM) d8" group_of_poster="admin" title="ICAT-G:2H(8)" username_of_poster="unimod">
      <umod:specificity classification="Isotopic label" hidden="true" position="Anywhere" site="C" spec_group="1"/>
      <umod:delta avge_mass="494.6746" composition="H(30) 2H(8) C(22) N(4) O(6) S" mono_mass="494.301420">
        <umod:element number="30" symbol="H"/>
        <umod:element number="8" symbol="2H"/>
        <umod:element number="22" symbol="C"/>
        <umod:element number="4" symbol="N"/>
        <umod:element number="6" symbol="O"/>
        <umod:element number="1" symbol="S"/>
      </umod:delta>
      <umod:xref>
        <umod:text>10504701</umod:text>
        <umod:source>PubMed PMID</umod:source>
        <umod:url></umod:url>
      </umod:xref>
      <umod:xref>
        <umod:text>Gygi S.P., et. al. Nat Biotechnol. 1999 Oct;17(10):994-9</umod:text>
        <umod:source>Journal</umod:source>
        <umod:url></umod:url>
      </umod:xref>
    </umod:mod>
    <umod:mod approved="true" date_time_modified="2006-10-13 15:40:08" date_time_posted="2002-08-19 19:17:11" full_name="Homoserine" group_of_poster="admin" title="Met->Hse" username_of_poster="unimod">
      <umod:specificity classification="Chemical derivative" hidden="false" position="Any C-term" site="M" spec_group="1"/>
      <umod:delta avge_mass="-30.0922" composition="H(-2) C(-1) O S(-1)" mono_mass="-29.992806">
        <umod:element number="-2" symbol="H"/>
        <umod:element number="-1" symbol="C"/>
        <umod:element number="1" symbol="O"/>
        <umod:element number="-1" symbol="S"/>
      </umod:delta>
      <umod:misc_notes>Cyanogen bromide (CNBr) cleavage converts the C-term Met to either homoserine or homoserine lactone, depending on pH.</umod:misc_notes>
    </umod:mod>
    <umod:mod approved="false" date_time_modified="2006-11-14 11:10:15" date_time_posted="2002-08-19 19:17:11" full_name="Homoserine lactone" group_of_poster="admin" title="Met->Hsl" username_of_poster="unimod">
      <umod:specificity classification="Chemical derivative" hidden="false" position="Any C-term" site="M" spec_group="1"/>
      <umod:delta avge_mass="-48.1075" composition="H(-4) C(-1) S(-1)" mono_mass="-48.003371">
        <umod:element number="-4" symbol="H"/>
        <umod:element number="-1" symbol="C"/>
        <umod:element number="-1" symbol="S"/>
      </umod:delta>
      <umod:xref>
        <umod:text>Donald Voet, Judith G. Voet (1995): Biochemistry; p 115</umod:text>
        <umod:source>Book</umod:source>
        <umod:url></umod:url>
      </umod:xref>
      <umod:misc_notes>Cyanogen bromide (CNBr) cleavage converts the C-term Met to either homoserine or homoserine lactone, depending on pH.</umod:misc_notes>
    </umod:mod>
    <umod:mod approved="true" date_time_modified="2006-10-16 16:56:23" date_time_posted="2002-08-19 19:17:11" full_name="Applied Biosystems original ICAT(TM) d8" group_of_poster="admin" title="ICAT-D:2H(8)" username_of_poster="unimod">
      <umod:specificity classification="Isotopic label" hidden="true" position="Anywhere" site="C" spec_group="1"/>
      <umod:delta avge_mass="450.6221" composition="H(26) 2H(8) C(20) N(4) O(5) S" mono_mass="450.275205">
        <umod:element number="26" symbol="H"/>
        <umod:element number="8" symbol="2H"/>
        <umod:element number="20" symbol="C"/>
        <umod:element number="4" symbol="N"/>
        <umod:element number="5" symbol="O"/>
        <umod:element number="1" symbol="S"/>
      </umod:delta>
      <umod:Ignore avge_mass="227.3033" composition="H(15) C(10) N(2) O(2) S " mono_mass="227.085423">
        <umod:element number="15" symbol="H"/>
        <umod:element number="10" symbol="C"/>
        <umod:element number="2" symbol="N"/>
        <umod:element number="2" symbol="O"/>
        <umod:element number="1" symbol="S"/>
      </umod:Ignore>
      <umod:Ignore avge_mass="288.4223" composition="H(18) 2H(4) C(13) N(3) O(2) S " mono_mass="288.168380">
        <umod:element number="18" symbol="H"/>
        <umod:element number="4" symbol="2H"/>
        <umod:element number="13" symbol="C"/>
        <umod:element number="3" symbol="N"/>
        <umod:element number="2" symbol="O"/>
        <umod:element number="1" symbol="S"/>
      </umod:Ignore>
      <umod:Ignore avge_mass="332.4749" composition="H(22) 2H(4) C(15) N(3) O(3) S " mono_mass="332.194594">
        <umod:element number="22" symbol="H"/>
        <umod:element number="4" symbol="2H"/>
        <umod:element number="15" symbol="C"/>
        <umod:element number="3" symbol="N"/>
        <umod:element number="3" symbol="O"/>
        <umod:element number="1" symbol="S"/>
      </umod:Ignore>
      <umod:Ignore avge_mass="411.6092" composition="H(27) 2H(8) C(18) N(4) O(4) S " mono_mass="411.288115">
        <umod:element number="27" symbol="H"/>
        <umod:element number="8" symbol="2H"/>
        <umod:element number="18" symbol="C"/>
        <umod:element number="4" symbol="N"/>
        <umod:element number="4" symbol="O"/>
        <umod:element number="1" symbol="S"/>
      </umod:Ignore>
      <umod:Ignore avge_mass="485.7109" composition="H(29) 2H(8) C(20) N(4) O(5) S(2) " mono_mass="485.270751">
        <umod:element number="29" symbol="H"/>
        <umod:element number="8" symbol="2H"/>
        <umod:element number="20" symbol="C"/>
        <umod:element number="4" symbol="N"/>
        <umod:element number="5" symbol="O"/>
        <umod:element number="2" symbol="S"/>
      </umod:Ignore>
      <umod:Ignore avge_mass="509.7323" composition="H(29) 2H(8) C(22) N(4) O(5) S(2) " mono_mass="509.270751">
        <umod:element number="29" symbol="H"/>
        <umod:element number="8" symbol="2H"/>
        <umod:element number="22" symbol="C"/>
        <umod:element number="4" symbol="N"/>
        <umod:element number="5" symbol="O"/>
        <umod:element number="2" symbol="S"/>
      </umod:Ignore>
      <umod:xref>
        <umod:text>Structure</umod:text>
        <umod:source>Misc. URL</umod:source>
        <umod:url>http://www.chemsoc.org/exemplarchem/entries/2002/proteomics/images/icat_reagent.gif</umod:url>
      </umod:xref>
      <umod:xref>
        <umod:text>Molecular &amp; Cellular Proteomics 2:428-442, 2003</umod:text>
        <umod:source>Journal</umod:source>
        <umod:url>http://www.mcponline.org/cgi/content/full/2/7/428</umod:url>
      </umod:xref>
    </umod:mod>
    <umod:mod approved="true" date_time_modified="2006-10-16 16:53:48" date_time_posted="2002-08-19 19:17:11" full_name="Applied Biosystems original ICAT(TM) d0" group_of_poster="admin" title="ICAT-D" username_of_poster="unimod">
      <umod:specificity classification="Isotopic label" hidden="true" position="Anywhere" site="C" spec_group="1"/>
      <umod:delta avge_mass="442.5728" composition="H(34) C(20) N(4) O(5) S" mono_mass="442.224991">
        <umod:element number="34" symbol="H"/>
        <umod:element number="20" symbol="C"/>
        <umod:element number="4" symbol="N"/>
        <umod:element number="5" symbol="O"/>
        <umod:element number="1" symbol="S"/>
      </umod:delta>
      <umod:Ignore avge_mass="227.3033" composition="H(15) C(10) N(2) O(2) S " mono_mass="227.085423">
        <umod:element number="15" symbol="H"/>
        <umod:element number="10" symbol="C"/>
        <umod:element number="2" symbol="N"/>
        <umod:element number="2" symbol="O"/>
        <umod:element number="1" symbol="S"/>
      </umod:Ignore>
      <umod:Ignore avge_mass="284.3977" composition="H(22) C(13) N(3) O(2) S " mono_mass="284.143273">
        <umod:element number="22" symbol="H"/>
        <umod:element number="13" symbol="C"/>
        <umod:element number="3" symbol="N"/>
        <umod:element number="2" symbol="O"/>
        <umod:element number="1" symbol="S"/>
      </umod:Ignore>
      <umod:Ignore avge_mass="328.4502" composition="H(26) C(15) N(3) O(3) S " mono_mass="328.169488">
        <umod:element number="26" symbol="H"/>
        <umod:element number="15" symbol="C"/>
        <umod:element number="3" symbol="N"/>
        <umod:element number="3" symbol="O"/>
        <umod:element number="1" symbol="S"/>
      </umod:Ignore>
      <umod:Ignore avge_mass="403.5599" composition="H(35) C(18) N(4) O(4) S " mono_mass="403.237901">
        <umod:element number="35" symbol="H"/>
        <umod:element number="18" symbol="C"/>
        <umod:element number="4" symbol="N"/>
        <umod:element number="4" symbol="O"/>
        <umod:element number="1" symbol="S"/>
      </umod:Ignore>
      <umod:Ignore avge_mass="477.6616" composition="H(37) C(20) N(4) O(5) S(2) " mono_mass="477.220537">
        <umod:element number="37" symbol="H"/>
        <umod:element number="20" symbol="C"/>
        <umod:element number="4" symbol="N"/>
        <umod:element number="5" symbol="O"/>
        <umod:element number="2" symbol="S"/>
      </umod:Ignore>
      <umod:Ignore avge_mass="501.6830" composition="H(37) C(22) N(4) O(5) S(2) " mono_mass="501.220537">
        <umod:element number="37" symbol="H"/>
        <umod:element number="22" symbol="C"/>
        <umod:element number="4" symbol="N"/>
        <umod:element number="5" symbol="O"/>
        <umod:element number="2" symbol="S"/>
      </umod:Ignore>
      <umod:xref>
        <umod:text>Structure</umod:text>
        <umod:source>Misc. URL</umod:source>
        <umod:url>http://www.chemsoc.org/exemplarchem/entries/2002/proteomics/images/icat_reagent.gif</umod:url>
      </umod:xref>
      <umod:xref>
        <umod:text>Molecular &amp; Cellular Proteomics 2:428-442, 2003</umod:text>
        <umod:source>Journal</umod:source>
        <umod:url>http://www.mcponline.org/cgi/content/full/2/7/428</umod:url>
      </umod:xref>
    </umod:mod>
    <umod:mod approved="true" date_time_modified="2006-10-16 12:39:14" date_time_posted="2002-08-19 19:17:11" full_name="N-isopropylcarboxamidomethyl" group_of_poster="admin" title="NIPCAM" username_of_poster="unimod">
      <umod:specificity classification="Chemical derivative" hidden="false" position="Anywhere" site="C" spec_group="1"/>
      <umod:delta avge_mass="99.1311" composition="H(9) C(5) N O" mono_mass="99.068414">
        <umod:element number="9" symbol="H"/>
        <umod:element number="5" symbol="C"/>
        <umod:element number="1" symbol="N"/>
        <umod:element number="1" symbol="O"/>
      </umod:delta>
      <umod:alt_name>Dimethylacrylamide, DMA</umod:alt_name>
      <umod:xref>
        <umod:text>Krutzsch and Inman, Analytical Biochemistry, 209, 109-116, (1993)</umod:text>
        <umod:source>Journal</umod:source>
        <umod:url></umod:url>
      </umod:xref>
      <umod:xref>
        <umod:text>Galvani et.al. (2000) Electrophoresis vol 22 p2046-p2074</umod:text>
        <umod:source>Journal</umod:source>
        <umod:url></umod:url>
      </umod:xref>
      <umod:xref>
        <umod:text>8465942</umod:text>
        <umod:source>PubMed PMID</umod:source>
        <umod:url></umod:url>
      </umod:xref>
      <umod:xref>
        <umod:text>11465505</umod:text>
        <umod:source>PubMed PMID</umod:source>
        <umod:url></umod:url>
      </umod:xref>
    </umod:mod>
    <umod:mod approved="false" date_time_modified="2006-11-14 11:40:00" date_time_posted="2002-08-19 19:17:11" full_name="Biotinyl-iodoacetamidyl-3,6-dioxaoctanediamine" group_of_poster="admin" title="PEO-Iodoacetyl-LC-Biotin" username_of_poster="unimod">
      <umod:specificity classification="Chemical derivative" hidden="true" position="Anywhere" site="C" spec_group="1"/>
      <umod:delta avge_mass="414.5196" composition="H(30) C(18) N(4) O(5) S" mono_mass="414.193691">
        <umod:element number="30" symbol="H"/>
        <umod:element number="18" symbol="C"/>
        <umod:element number="4" symbol="N"/>
        <umod:element number="5" symbol="O"/>
        <umod:element number="1" symbol="S"/>
      </umod:delta>
      <umod:alt_name>Pierce EZ-Link PEO-Iodoacetyl Biotin</umod:alt_name>
      <umod:xref>
        <umod:text>12038753</umod:text>
        <umod:source>PubMed PMID</umod:source>
        <umod:url></umod:url>
      </umod:xref>
      <umod:xref>
        <umod:text>J. Biol. Chem., Vol. 278, Issue 7, 4500-4509, February 14, 2003</umod:text>
        <umod:source>Journal</umod:source>
        <umod:url>http://www.jbc.org/cgi/content/full/278/7/4500#F1</umod:url>
      </umod:xref>
      <umod:xref>
        <umod:text>15253424</umod:text>
        <umod:source>PubMed PMID</umod:source>
        <umod:url></umod:url>
      </umod:xref>
    </umod:mod>
    <umod:mod approved="true" date_time_modified="2006-10-16 12:11:24" date_time_posted="2002-08-19 19:17:11" full_name="Phosphorylation" group_of_poster="admin" title="Phospho" username_of_poster="unimod">
      <umod:specificity classification="Post-translational" hidden="true" position="Anywhere" site="R" spec_group="6"/>
      <umod:specificity classification="Post-translational" hidden="true" position="Anywhere" site="C" spec_group="5">
        <umod:misc_notes>Rare</umod:misc_notes>
      </umod:specificity>
      <umod:specificity classification="Post-translational" hidden="true" position="Anywhere" site="D" spec_group="3">
        <umod:misc_notes>Rare</umod:misc_notes>
      </umod:specificity>
      <umod:specificity classification="Post-translational" hidden="false" position="Anywhere" site="Y" spec_group="2">
        <umod:misc_notes>Usually don't see beta elimination of phosphate</umod:misc_notes>
      </umod:specificity>
      <umod:specificity classification="Post-translational" hidden="true" position="Anywhere" site="H" spec_group="4">
        <umod:misc_notes>Rare</umod:misc_notes>
      </umod:specificity>
      <umod:specificity classification="Post-translational" hidden="false" position="Anywhere" site="T" spec_group="1">
        <umod:NeutralLoss avge_mass="97.9952" composition="H(3) O(4) P" flag="false" mono_mass="97.976896">
          <umod:element number="3" symbol="H"/>
          <umod:element number="4" symbol="O"/>
          <umod:element number="1" symbol="P"/>
        </umod:NeutralLoss>
        <umod:NeutralLoss avge_mass="0.0000" composition="0" flag="false" mono_mass="0.000000"/>
      </umod:specificity>
      <umod:specificity classification="Post-translational" hidden="false" position="Anywhere" site="S" spec_group="1">
        <umod:NeutralLoss avge_mass="0.0000" composition="0" flag="false" mono_mass="0.000000"/>
        <umod:NeutralLoss avge_mass="97.9952" composition="H(3) O(4) P" flag="false" mono_mass="97.976896">
          <umod:element number="3" symbol="H"/>
          <umod:element number="4" symbol="O"/>
          <umod:element number="1" symbol="P"/>
        </umod:NeutralLoss>
      </umod:specificity>
      <umod:delta avge_mass="79.9799" composition="H O(3) P" mono_mass="79.966331">
        <umod:element number="1" symbol="H"/>
        <umod:element number="3" symbol="O"/>
        <umod:element number="1" symbol="P"/>
      </umod:delta>
      <umod:xref>
        <umod:text>IonSource</umod:text>
        <umod:source>Misc. URL</umod:source>
        <umod:url>http://www.ionsource.com/Card/phos/phos.htm</umod:url>
      </umod:xref>
      <umod:xref>
        <umod:text>AA0037</umod:text>
        <umod:source>RESID</umod:source>
        <umod:url></umod:url>
      </umod:xref>
      <umod:xref>
        <umod:text>AA0033</umod:text>
        <umod:source>RESID</umod:source>
        <umod:url></umod:url>
      </umod:xref>
      <umod:xref>
        <umod:text>AA0038</umod:text>
        <umod:source>RESID</umod:source>
        <umod:url></umod:url>
      </umod:xref>
      <umod:xref>
        <umod:text>AA0039</umod:text>
        <umod:source>RESID</umod:source>
        <umod:url></umod:url>
      </umod:xref>
      <umod:xref>
        <umod:text>AA0222</umod:text>
        <umod:source>RESID</umod:source>
        <umod:url></umod:url>
      </umod:xref>
      <umod:xref>
        <umod:text>PHOS</umod:text>
        <umod:source>FindMod</umod:source>
        <umod:url></umod:url>
      </umod:xref>
      <umod:xref>
        <umod:text>AA0034</umod:text>
        <umod:source>RESID</umod:source>
        <umod:url></umod:url>
      </umod:xref>
      <umod:xref>
        <umod:text>AA0036</umod:text>
        <umod:source>RESID</umod:source>
        <umod:url></umod:url>
      </umod:xref>
      <umod:xref>
        <umod:text>AA0035</umod:text>
        <umod:source>RESID</umod:source>
        <umod:url></umod:url>
      </umod:xref>
      <umod:misc_notes>Protein which is posttranslationally modified by the attachment of at least one phosphate group usually on serine, threonine or tyrosine residues, but also on aspartic acid or histidine residues.</umod:misc_notes>
    </umod:mod>
    <umod:mod approved="false" date_time_modified="2006-11-14 11:05:47" date_time_posted="2002-08-19 19:17:11" full_name="Dehydration" group_of_poster="admin" title="Dehydrated" username_of_poster="unimod">
      <umod:specificity classification="Chemical derivative" hidden="true" position="Anywhere" site="D" spec_group="6"/>
      <umod:specificity classification="Post-translational" hidden="true" position="Anywhere" site="Y" spec_group="5">
        <umod:misc_notes>beta-elimination</umod:misc_notes>
      </umod:specificity>
      <umod:specificity classification="Post-translational" hidden="true" position="Anywhere" site="T" spec_group="4">
        <umod:misc_notes>beta-elimination</umod:misc_notes>
      </umod:specificity>
      <umod:specificity classification="Post-translational" hidden="true" position="Anywhere" site="S" spec_group="3">
        <umod:misc_notes>beta-elimination</umod:misc_notes>
      </umod:specificity>
      <umod:specificity classification="Post-translational" hidden="true" position="Protein C-term" site="N" spec_group="1"/>
      <umod:specificity classification="Post-translational" hidden="true" position="Protein C-term" site="Q" spec_group="2"/>
      <umod:specificity classification="Artefact" hidden="false" position="Any N-term" site="C" spec_group="7">
        <umod:misc_notes>Pyro-carboxymethyl as a delta from Carboxymethyl-Cys</umod:misc_notes>
      </umod:specificity>
      <umod:delta avge_mass="-18.0153" composition="H(-2) O(-1)" mono_mass="-18.010565">
        <umod:element number="-2" symbol="H"/>
        <umod:element number="-1" symbol="O"/>
      </umod:delta>
      <umod:alt_name>didehydroalanine</umod:alt_name>
      <umod:alt_name>C-terminal imide</umod:alt_name>
      <umod:alt_name>Prompt loss of phosphate from phosphorylated residue</umod:alt_name>
      <umod:alt_name>D-Succinimide</umod:alt_name>
      <umod:xref>
        <umod:text>DHAS</umod:text>
        <umod:source>FindMod</umod:source>
        <umod:url></umod:url>
      </umod:xref>
      <umod:xref>
        <umod:text>AA0303</umod:text>
        <umod:source>RESID</umod:source>
        <umod:url></umod:url>
      </umod:xref>
      <umod:xref>
        <umod:text>AA0302</umod:text>
        <umod:source>RESID</umod:source>
        <umod:url></umod:url>
      </umod:xref>
      <umod:xref>
        <umod:text>AA0181</umod:text>
        <umod:source>RESID</umod:source>
        <umod:url></umod:url>
      </umod:xref>
      <umod:xref>
        <umod:text>AA0182</umod:text>
        <umod:source>RESID</umod:source>
        <umod:url></umod:url>
      </umod:xref>
      <umod:xref>
        <umod:text>DHB</umod:text>
        <umod:source>FindMod</umod:source>
        <umod:url></umod:url>
      </umod:xref>
    </umod:mod>
    <umod:mod approved="true" date_time_modified="2006-10-16 10:35:51" date_time_posted="2002-08-19 19:17:11" full_name="Acrylamide adduct" group_of_poster="admin" title="Propionamide" username_of_poster="unimod">
      <umod:specificity classification="Artefact" hidden="false" position="Anywhere" site="C" spec_group="1"/>
      <umod:delta avge_mass="71.0779" composition="H(5) C(3) N O" mono_mass="71.037114">
        <umod:element number="5" symbol="H"/>
        <umod:element number="3" symbol="C"/>
        <umod:element number="1" symbol="N"/>
        <umod:element number="1" symbol="O"/>
      </umod:delta>
    </umod:mod>
    <umod:mod approved="true" date_time_modified="2006-10-16 12:47:43" date_time_posted="2002-08-19 19:17:11" full_name="pyridylacetyl" group_of_poster="admin" title="Pyridylacetyl" username_of_poster="unimod">
      <umod:specificity classification="Chemical derivative" hidden="true" position="Any N-term" site="N-term" spec_group="2"/>
      <umod:specificity classification="Chemical derivative" hidden="true" position="Anywhere" site="K" spec_group="1"/>
      <umod:delta avge_mass="119.1207" composition="H(5) C(7) N O" mono_mass="119.037114">
        <umod:element number="5" symbol="H"/>
        <umod:element number="7" symbol="C"/>
        <umod:element number="1" symbol="N"/>
        <umod:element number="1" symbol="O"/>
      </umod:delta>
      <umod:xref>
        <umod:text>9276974</umod:text>
        <umod:source>PubMed PMID</umod:source>
        <umod:url></umod:url>
      </umod:xref>
    </umod:mod>
    <umod:mod approved="false" date_time_modified="2006-11-14 11:05:25" date_time_posted="2002-08-19 19:17:11" full_name="S-carbamoylmethylcysteine cyclization (N-terminus)" group_of_poster="admin" title="Pyro-carbamidomethyl" username_of_poster="unimod">
      <umod:specificity classification="Artefact" hidden="false" position="Any N-term" site="C" spec_group="1"/>
      <umod:delta avge_mass="40.0208" composition="C(2) O" mono_mass="39.994915">
        <umod:element number="2" symbol="C"/>
        <umod:element number="1" symbol="O"/>
      </umod:delta>
      <umod:alt_name>Carboxymethyl-Cys cyclization (N-terminus)</umod:alt_name>
      <umod:alt_name>Carbamidomethyl-Cys cyclization (N-terminus)</umod:alt_name>
      <umod:xref>
        <umod:text>12643538</umod:text>
        <umod:source>PubMed PMID</umod:source>
        <umod:url></umod:url>
      </umod:xref>
      <umod:xref>
        <umod:text>J. Proteome Res. 1, 181-187 (2002)</umod:text>
        <umod:source>Journal</umod:source>
        <umod:url></umod:url>
      </umod:xref>
      <umod:misc_notes>Cyclisation of N-term Carbamidomethyl-Cys or Carboxymethyl-Cys. The delta is relative to Cys. For a delta relative to alkylated Cys, see Ammonia-loss and Dehydrated.</umod:misc_notes>
    </umod:mod>
    <umod:mod approved="true" date_time_modified="2008-06-05 13:54:56" date_time_posted="2002-08-19 19:17:11" full_name="Pyro-glu from E" group_of_poster="admin" title="Glu->pyro-Glu" username_of_poster="unimod">
      <umod:specificity classification="Artefact" hidden="false" position="Any N-term" site="E" spec_group="1"/>
      <umod:delta avge_mass="-18.0153" composition="H(-2) O(-1)" mono_mass="-18.010565">
        <umod:element number="-2" symbol="H"/>
        <umod:element number="-1" symbol="O"/>
      </umod:delta>
      <umod:xref>
        <umod:text>AA0031</umod:text>
        <umod:source>RESID</umod:source>
        <umod:url></umod:url>
      </umod:xref>
      <umod:xref>
        <umod:text>Miller et.al. Arch. Biochem. Biophy. (1993) 301, 41-52.</umod:text>
        <umod:source>Journal</umod:source>
        <umod:url></umod:url>
      </umod:xref>
      <umod:xref>
        <umod:text>8442665</umod:text>
        <umod:source>PubMed PMID</umod:source>
        <umod:url></umod:url>
      </umod:xref>
      <umod:xref>
        <umod:text>PYRE</umod:text>
        <umod:source>FindMod</umod:source>
        <umod:url></umod:url>
      </umod:xref>
    </umod:mod>
    <umod:mod approved="true" date_time_modified="2006-10-13 17:06:57" date_time_posted="2002-08-19 19:17:11" full_name="Pyro-glu from Q" group_of_poster="admin" title="Gln->pyro-Glu" username_of_poster="unimod">
      <umod:specificity classification="Artefact" hidden="false" position="Any N-term" site="Q" spec_group="1"/>
      <umod:delta avge_mass="-17.0305" composition="H(-3) N(-1)" mono_mass="-17.026549">
        <umod:element number="-3" symbol="H"/>
        <umod:element number="-1" symbol="N"/>
      </umod:delta>
      <umod:xref>
        <umod:text>AA0031</umod:text>
        <umod:source>RESID</umod:source>
        <umod:url></umod:url>
      </umod:xref>
      <umod:xref>
        <umod:text>PYRR</umod:text>
        <umod:source>FindMod</umod:source>
        <umod:url></umod:url>
      </umod:xref>
    </umod:mod>
    <umod:mod approved="true" date_time_modified="2006-11-14 11:41:18" date_time_posted="2002-08-19 19:17:11" full_name="N-Succinimidyl-3-morpholine acetate" group_of_poster="admin" title="SMA" username_of_poster="unimod">
      <umod:specificity classification="Chemical derivative" hidden="true" position="Any N-term" site="N-term" spec_group="2"/>
      <umod:specificity classification="Chemical derivative" hidden="true" position="Anywhere" site="K" spec_group="1"/>
      <umod:delta avge_mass="127.1412" composition="H(9) C(6) N O(2)" mono_mass="127.063329">
        <umod:element number="9" symbol="H"/>
        <umod:element number="6" symbol="C"/>
        <umod:element number="1" symbol="N"/>
        <umod:element number="2" symbol="O"/>
      </umod:delta>
      <umod:xref>
        <umod:text>10446193</umod:text>
        <umod:source>PubMed PMID</umod:source>
        <umod:url></umod:url>
      </umod:xref>
      <umod:xref>
        <umod:text>Sherman, N. E., Yates, N. A., Shabanowitz, J., Hunt, D. F., Jeffery, W. A., Bartlet-Jones, M., and Pappin, D. J. C. (1995) Proceedings of the 43rd ASMS Conference on Mass Spectrometry and Allied Topics, May 21-26, 1995, Atlanta, GA</umod:text>
        <umod:source>Journal</umod:source>
        <umod:url></umod:url>
      </umod:xref>
    </umod:mod>
    <umod:mod approved="true" date_time_modified="2006-10-14 19:43:17" date_time_posted="2002-08-19 19:17:11" full_name="Sodium adduct" group_of_poster="admin" title="Cation:Na" username_of_poster="unimod">
      <umod:specificity classification="Artefact" hidden="false" position="Anywhere" site="D" spec_group="2"/>
      <umod:specificity classification="Artefact" hidden="false" position="Any C-term" site="C-term" spec_group="1"/>
      <umod:specificity classification="Artefact" hidden="false" position="Anywhere" site="E" spec_group="2"/>
      <umod:delta avge_mass="21.9818" composition="H(-1) Na" mono_mass="21.981943">
        <umod:element number="-1" symbol="H"/>
        <umod:element number="1" symbol="Na"/>
      </umod:delta>
      <umod:misc_notes>Proton replaced by sodium cation</umod:misc_notes>
    </umod:mod>
    <umod:mod approved="true" date_time_modified="2006-10-16 12:43:38" date_time_posted="2002-08-19 19:17:11" full_name="S-pyridylethylation" group_of_poster="admin" title="Pyridylethyl" username_of_poster="unimod">
      <umod:specificity classification="Chemical derivative" hidden="false" position="Anywhere" site="C" spec_group="1"/>
      <umod:delta avge_mass="105.1372" composition="H(7) C(7) N" mono_mass="105.057849">
        <umod:element number="7" symbol="H"/>
        <umod:element number="7" symbol="C"/>
        <umod:element number="1" symbol="N"/>
      </umod:delta>
      <umod:xref>
        <umod:text>11760118</umod:text>
        <umod:source>PubMed PMID</umod:source>
        <umod:url></umod:url>
      </umod:xref>
    </umod:mod>
    <umod:mod approved="true" date_time_modified="2006-10-14 10:32:35" date_time_posted="2002-08-19 19:17:11" full_name="Methylation" group_of_poster="admin" title="Methyl" username_of_poster="unimod">
      <umod:specificity classification="Post-translational" hidden="true" position="Anywhere" site="T" spec_group="14"/>
      <umod:specificity classification="Post-translational" hidden="true" position="Anywhere" site="S" spec_group="13"/>
      <umod:specificity classification="Post-translational" hidden="true" position="Protein N-term" site="N-term" spec_group="10"/>
      <umod:specificity classification="Post-translational" hidden="false" position="Anywhere" site="E" spec_group="12"/>
      <umod:specificity classification="Post-translational" hidden="false" position="Anywhere" site="D" spec_group="12"/>
      <umod:specificity classification="Multiple" hidden="false" position="Any C-term" site="C-term" spec_group="11"/>
      <umod:specificity classification="Post-translational" hidden="true" position="Anywhere" site="L" spec_group="9"/>
      <umod:specificity classification="Post-translational" hidden="true" position="Anywhere" site="I" spec_group="8"/>
      <umod:specificity classification="Post-translational" hidden="true" position="Anywhere" site="R" spec_group="7"/>
      <umod:specificity classification="Chemical derivative" hidden="true" position="Any N-term" site="N-term" spec_group="5"/>
      <umod:specificity classification="Post-translational" hidden="true" position="Anywhere" site="Q" spec_group="6"/>
      <umod:specificity classification="Post-translational" hidden="true" position="Anywhere" site="N" spec_group="4"/>
      <umod:specificity classification="Post-translational" hidden="true" position="Anywhere" site="K" spec_group="3"/>
      <umod:specificity classification="Post-translational" hidden="true" position="Anywhere" site="H" spec_group="2"/>
      <umod:specificity classification="Post-translational" hidden="true" position="Anywhere" site="C" spec_group="1"/>
      <umod:delta avge_mass="14.0266" composition="H(2) C" mono_mass="14.015650">
        <umod:element number="2" symbol="H"/>
        <umod:element number="1" symbol="C"/>
      </umod:delta>
      <umod:alt_name>methyl ester</umod:alt_name>
      <umod:xref>
        <umod:text>METH</umod:text>
        <umod:source>FindMod</umod:source>
        <umod:url></umod:url>
      </umod:xref>
      <umod:xref>
        <umod:text>AA0318</umod:text>
        <umod:source>RESID</umod:source>
        <umod:url></umod:url>
      </umod:xref>
      <umod:xref>
        <umod:text>AA0338</umod:text>
        <umod:source>RESID</umod:source>
        <umod:url></umod:url>
      </umod:xref>
      <umod:xref>
        <umod:text>AA0064</umod:text>
        <umod:source>RESID</umod:source>
        <umod:url></umod:url>
      </umod:xref>
      <umod:xref>
        <umod:text>AA0061</umod:text>
        <umod:source>RESID</umod:source>
        <umod:url></umod:url>
      </umod:xref>
      <umod:xref>
        <umod:text>AA0063</umod:text>
        <umod:source>RESID</umod:source>
        <umod:url></umod:url>
      </umod:xref>
      <umod:xref>
        <umod:text>AA0065</umod:text>
        <umod:source>RESID</umod:source>
        <umod:url></umod:url>
      </umod:xref>
      <umod:xref>
        <umod:text>AA0069</umod:text>
        <umod:source>RESID</umod:source>
        <umod:url></umod:url>
      </umod:xref>
      <umod:xref>
        <umod:text>AA0336</umod:text>
        <umod:source>RESID</umod:source>
        <umod:url></umod:url>
      </umod:xref>
      <umod:xref>
        <umod:text>AA0305</umod:text>
        <umod:source>RESID</umod:source>
        <umod:url></umod:url>
      </umod:xref>
      <umod:xref>
        <umod:text>AA0272</umod:text>
        <umod:source>RESID</umod:source>
        <umod:url></umod:url>
      </umod:xref>
      <umod:xref>
        <umod:text>AA0076</umod:text>
        <umod:source>RESID</umod:source>
        <umod:url></umod:url>
      </umod:xref>
      <umod:xref>
        <umod:text>AA0071</umod:text>
        <umod:source>RESID</umod:source>
        <umod:url></umod:url>
      </umod:xref>
      <umod:xref>
        <umod:text>AA0070</umod:text>
        <umod:source>RESID</umod:source>
        <umod:url></umod:url>
      </umod:xref>
      <umod:xref>
        <umod:text>AA0073</umod:text>
        <umod:source>RESID</umod:source>
        <umod:url></umod:url>
      </umod:xref>
      <umod:xref>
        <umod:text>AA0234</umod:text>
        <umod:source>RESID</umod:source>
        <umod:url></umod:url>
      </umod:xref>
      <umod:xref>
        <umod:text>AA0273</umod:text>
        <umod:source>RESID</umod:source>
        <umod:url></umod:url>
      </umod:xref>
      <umod:xref>
        <umod:text>AA0317</umod:text>
        <umod:source>RESID</umod:source>
        <umod:url></umod:url>
      </umod:xref>
      <umod:xref>
        <umod:text>AA0337</umod:text>
        <umod:source>RESID</umod:source>
        <umod:url></umod:url>
      </umod:xref>
      <umod:xref>
        <umod:text>AA0299</umod:text>
        <umod:source>RESID</umod:source>
        <umod:url></umod:url>
      </umod:xref>
      <umod:xref>
        <umod:text>AA0072</umod:text>
        <umod:source>RESID</umod:source>
        <umod:url></umod:url>
      </umod:xref>
      <umod:xref>
        <umod:text>11875433</umod:text>
        <umod:source>PubMed PMID</umod:source>
        <umod:url></umod:url>
      </umod:xref>
      <umod:xref>
        <umod:text>AA0105</umod:text>
        <umod:source>RESID</umod:source>
        <umod:url></umod:url>
      </umod:xref>
    </umod:mod>
    <umod:mod approved="false" date_time_modified="2008-02-15 05:37:07" date_time_posted="2002-08-19 19:17:11" full_name="Oxidation or Hydroxylation" group_of_poster="admin" title="Oxidation" username_of_poster="unimod">
      <umod:specificity classification="Artefact" hidden="false" position="Anywhere" site="W" spec_group="10"/>
      <umod:specificity classification="Artefact" hidden="false" position="Anywhere" site="H" spec_group="10"/>
      <umod:specificity classification="Post-translational" hidden="true" position="Anywhere" site="C" spec_group="9">
        <umod:misc_notes>Cysteine sulfenic acid</umod:misc_notes>
      </umod:specificity>
      <umod:specificity classification="Artefact" hidden="false" position="Anywhere" site="M" spec_group="8">
        <umod:NeutralLoss avge_mass="0.0000" composition="0" flag="false" mono_mass="0.000000"/>
        <umod:NeutralLoss avge_mass="64.1069" composition="H(4) C O S" flag="false" mono_mass="63.998285">
          <umod:element number="4" symbol="H"/>
          <umod:element number="1" symbol="C"/>
          <umod:element number="1" symbol="O"/>
          <umod:element number="1" symbol="S"/>
        </umod:NeutralLoss>
      </umod:specificity>
      <umod:specificity classification="Post-translational" hidden="true" position="Anywhere" site="R" spec_group="7"/>
      <umod:specificity classification="Post-translational" hidden="true" position="Anywhere" site="Y" spec_group="6"/>
      <umod:specificity classification="Artefact" hidden="true" position="Anywhere" site="F" spec_group="5"/>
      <umod:specificity classification="Post-translational" hidden="true" position="Anywhere" site="P" spec_group="4">
        <umod:misc_notes>Proline oxidation to glutamic semialdehyde</umod:misc_notes>
      </umod:specificity>
      <umod:specificity classification="Post-translational" hidden="true" position="Anywhere" site="N" spec_group="3"/>
      <umod:specificity classification="Post-translational" hidden="true" position="Anywhere" site="K" spec_group="2"/>
      <umod:specificity classification="Post-translational" hidden="true" position="Anywhere" site="D" spec_group="1"/>
      <umod:specificity classification="Pre-translational" hidden="true" position="Any C-term" site="G" spec_group="11">
        <umod:misc_notes>Hydroxyglycine derivative in amidation pathway</umod:misc_notes>
      </umod:specificity>
      <umod:delta avge_mass="15.9994" composition="O" mono_mass="15.994915">
        <umod:element number="1" symbol="O"/>
      </umod:delta>
      <umod:xref>
        <umod:text>HYDR</umod:text>
        <umod:source>FindMod</umod:source>
        <umod:url></umod:url>
      </umod:xref>
      <umod:xref>
        <umod:text>AA0322</umod:text>
        <umod:source>RESID</umod:source>
        <umod:url></umod:url>
      </umod:xref>
      <umod:xref>
        <umod:text>11212008</umod:text>
        <umod:source>PubMed PMID</umod:source>
        <umod:url></umod:url>
      </umod:xref>
      <umod:xref>
        <umod:text>11120890</umod:text>
        <umod:source>PubMed PMID</umod:source>
        <umod:url></umod:url>
      </umod:xref>
      <umod:xref>
        <umod:text>DOPA</umod:text>
        <umod:source>FindMod</umod:source>
        <umod:url></umod:url>
      </umod:xref>
      <umod:xref>
        <umod:text>CSEA</umod:text>
        <umod:source>FindMod</umod:source>
        <umod:url></umod:url>
      </umod:xref>
      <umod:xref>
        <umod:text>14661084</umod:text>
        <umod:source>PubMed PMID</umod:source>
        <umod:url></umod:url>
      </umod:xref>
      <umod:xref>
        <umod:text>AA0026</umod:text>
        <umod:source>RESID</umod:source>
        <umod:url></umod:url>
      </umod:xref>
      <umod:xref>
        <umod:text>Berlett, Barbara S.; Stadtman, Earl R. Journal of Biological Chemistry (1997), 272(33), 20313-20316.</umod:text>
        <umod:source>Journal</umod:source>
        <umod:url></umod:url>
      </umod:xref>
      <umod:xref>
        <umod:text>15569593</umod:text>
        <umod:source>PubMed PMID</umod:source>
        <umod:url></umod:url>
      </umod:xref>
      <umod:xref>
        <umod:text>AA0205</umod:text>
        <umod:source>RESID</umod:source>
        <umod:url></umod:url>
      </umod:xref>
      <umod:xref>
        <umod:text>AA0215</umod:text>
        <umod:source>RESID</umod:source>
        <umod:url></umod:url>
      </umod:xref>
      <umod:xref>
        <umod:text>Lagerwerf FM, van de Weert M, Heerma W, Haverkamp J, Rapid Commun Mass Spectrom. 1996;10(15):1905-10</umod:text>
        <umod:source>Journal</umod:source>
        <umod:url></umod:url>
      </umod:xref>
      <umod:xref>
        <umod:text>AA0029</umod:text>
        <umod:source>RESID</umod:source>
        <umod:url></umod:url>
      </umod:xref>
      <umod:xref>
        <umod:text>AA0030</umod:text>
        <umod:source>RESID</umod:source>
        <umod:url></umod:url>
      </umod:xref>
      <umod:xref>
        <umod:text>9004526</umod:text>
        <umod:source>PubMed PMID</umod:source>
        <umod:url></umod:url>
      </umod:xref>
      <umod:xref>
        <umod:text>AA0028</umod:text>
        <umod:source>RESID</umod:source>
        <umod:url></umod:url>
      </umod:xref>
      <umod:xref>
        <umod:text>11461766</umod:text>
        <umod:source>PubMed PMID</umod:source>
        <umod:url></umod:url>
      </umod:xref>
      <umod:xref>
        <umod:text>AA0027</umod:text>
        <umod:source>RESID</umod:source>
        <umod:url></umod:url>
      </umod:xref>
      <umod:xref>
        <umod:text>AA0235</umod:text>
        <umod:source>RESID</umod:source>
        <umod:url></umod:url>
      </umod:xref>
      <umod:xref>
        <umod:text>AA0146</umod:text>
        <umod:source>RESID</umod:source>
        <umod:url></umod:url>
      </umod:xref>
      <umod:xref>
        <umod:text>14661085</umod:text>
        <umod:source>PubMed PMID</umod:source>
        <umod:url></umod:url>
      </umod:xref>
      <umod:xref>
        <umod:text>12781462</umod:text>
        <umod:source>PubMed PMID</umod:source>
        <umod:url></umod:url>
      </umod:xref>
      <umod:xref>
        <umod:text>2057999</umod:text>
        <umod:source>PubMed PMID</umod:source>
        <umod:url></umod:url>
      </umod:xref>
    </umod:mod>
    <umod:mod approved="true" date_time_modified="2006-10-18 14:35:31" date_time_posted="2002-08-19 19:17:11" full_name="di-Methylation" group_of_poster="admin" title="Dimethyl" username_of_poster="unimod">
      <umod:specificity classification="Post-translational" hidden="true" position="Anywhere" site="N" spec_group="4"/>
      <umod:specificity classification="Chemical derivative" hidden="true" position="Any N-term" site="N-term" spec_group="3"/>
      <umod:specificity classification="Post-translational" hidden="true" position="Anywhere" site="R" spec_group="2"/>
      <umod:specificity classification="Post-translational" hidden="true" position="Anywhere" site="K" spec_group="1"/>
      <umod:specificity classification="Post-translational" hidden="true" position="Protein N-term" site="P" spec_group="5"/>
      <umod:delta avge_mass="28.0532" composition="H(4) C(2)" mono_mass="28.031300">
        <umod:element number="4" symbol="H"/>
        <umod:element number="2" symbol="C"/>
      </umod:delta>
      <umod:xref>
        <umod:text>DIMETH</umod:text>
        <umod:source>FindMod</umod:source>
        <umod:url></umod:url>
      </umod:xref>
      <umod:xref>
        <umod:text>AA0311</umod:text>
        <umod:source>RESID</umod:source>
        <umod:url></umod:url>
      </umod:xref>
      <umod:xref>
        <umod:text>AA0068</umod:text>
        <umod:source>RESID</umod:source>
        <umod:url></umod:url>
      </umod:xref>
      <umod:xref>
        <umod:text>14570711</umod:text>
        <umod:source>PubMed PMID</umod:source>
        <umod:url></umod:url>
      </umod:xref>
      <umod:xref>
        <umod:text>AA0067</umod:text>
        <umod:source>RESID</umod:source>
        <umod:url></umod:url>
      </umod:xref>
      <umod:xref>
        <umod:text>12964758</umod:text>
        <umod:source>PubMed PMID</umod:source>
        <umod:url></umod:url>
      </umod:xref>
      <umod:xref>
        <umod:text>AA0075</umod:text>
        <umod:source>RESID</umod:source>
        <umod:url></umod:url>
      </umod:xref>
      <umod:xref>
        <umod:text>AA0066</umod:text>
        <umod:source>RESID</umod:source>
        <umod:url></umod:url>
      </umod:xref>
    </umod:mod>
    <umod:mod approved="true" date_time_modified="2010-05-18 11:57:20" date_time_posted="2002-08-19 19:17:11" full_name="tri-Methylation" group_of_poster="admin" title="Trimethyl" username_of_poster="unimod">
      <umod:specificity classification="Post-translational" hidden="true" position="Protein N-term" site="A" spec_group="3"/>
      <umod:specificity classification="Chemical derivative" hidden="true" position="Anywhere" site="R" spec_group="2"/>
      <umod:specificity classification="Post-translational" hidden="true" position="Anywhere" site="K" spec_group="1"/>
      <umod:delta avge_mass="42.0797" composition="H(6) C(3)" mono_mass="42.046950">
        <umod:element number="6" symbol="H"/>
        <umod:element number="3" symbol="C"/>
      </umod:delta>
      <umod:xref>
        <umod:text>J. Hirota et. al., Rapid Commun. Mass Spectrom., 17 371-6 (2003)</umod:text>
        <umod:source>Journal</umod:source>
        <umod:url></umod:url>
      </umod:xref>
      <umod:xref>
        <umod:text>Role of arginine and its methylated derivatives in cancer biology and treatment</umod:text>
        <umod:source>Misc. URL</umod:source>
        <umod:url>http://www.cancerci.com/content/1/1/3</umod:url>
      </umod:xref>
      <umod:xref>
        <umod:text>AA0074</umod:text>
        <umod:source>RESID</umod:source>
        <umod:url></umod:url>
      </umod:xref>
      <umod:xref>
        <umod:text>AA0062</umod:text>
        <umod:source>RESID</umod:source>
        <umod:url></umod:url>
      </umod:xref>
      <umod:xref>
        <umod:text>12590383</umod:text>
        <umod:source>PubMed PMID</umod:source>
        <umod:url></umod:url>
      </umod:xref>
      <umod:xref>
        <umod:text>TRIMETH</umod:text>
        <umod:source>FindMod</umod:source>
        <umod:url></umod:url>
      </umod:xref>
      <umod:xref>
        <umod:text>Explanation of why RESID gives the delta as 43 Da</umod:text>
        <umod:source>Misc. URL</umod:source>
        <umod:url>http://www.ebi.ac.uk/RESID/faq.html#q12</umod:url>
      </umod:xref>
    </umod:mod>
    <umod:mod approved="false" date_time_modified="2006-11-14 11:17:13" date_time_posted="2002-08-19 19:17:11" full_name="Beta-methylthiolation" group_of_poster="admin" title="Methylthio" username_of_poster="unimod">
      <umod:specificity classification="Multiple" hidden="false" position="Anywhere" site="C" spec_group="3"/>
      <umod:specificity classification="Post-translational" hidden="true" position="Anywhere" site="N" spec_group="2"/>
      <umod:specificity classification="Post-translational" hidden="true" position="Anywhere" site="D" spec_group="1"/>
      <umod:delta avge_mass="46.0916" composition="H(2) C S" mono_mass="45.987721">
        <umod:element number="2" symbol="H"/>
        <umod:element number="1" symbol="C"/>
        <umod:element number="1" symbol="S"/>
      </umod:delta>
      <umod:alt_name>Methyl methanethiosulfonate</umod:alt_name>
      <umod:alt_name>MMTS</umod:alt_name>
      <umod:xref>
        <umod:text>J. A. Kowalak and K. A. Walsh, Protein Science (1996) 5: 1625-1632</umod:text>
        <umod:source>Journal</umod:source>
        <umod:url></umod:url>
      </umod:xref>
      <umod:xref>
        <umod:text>AA0232</umod:text>
        <umod:source>RESID</umod:source>
        <umod:url></umod:url>
      </umod:xref>
      <umod:xref>
        <umod:text>TRC data sheet</umod:text>
        <umod:source>Misc. URL</umod:source>
        <umod:url>http://www.trc-canada.com/white_papers.lasso</umod:url>
      </umod:xref>
      <umod:xref>
        <umod:text>Applied Biosystems iTRAQ(TM) Reagents Chemistry Reference Guide Part Number 4351918 Rev. A</umod:text>
        <umod:source>Misc. URL</umod:source>
        <umod:url>http://docs.appliedbiosystems.com/pebiodocs/04351918.pdf</umod:url>
      </umod:xref>
      <umod:xref>
        <umod:text>AA0320</umod:text>
        <umod:source>RESID</umod:source>
        <umod:url></umod:url>
      </umod:xref>
      <umod:xref>
        <umod:text>8844851</umod:text>
        <umod:source>PubMed PMID</umod:source>
        <umod:url></umod:url>
      </umod:xref>
      <umod:xref>
        <umod:text>AA0101</umod:text>
        <umod:source>RESID</umod:source>
        <umod:url></umod:url>
      </umod:xref>
      <umod:xref>
        <umod:text>BMTH</umod:text>
        <umod:source>FindMod</umod:source>
        <umod:url></umod:url>
      </umod:xref>
    </umod:mod>
    <umod:mod approved="true" date_time_modified="2006-10-16 11:16:55" date_time_posted="2002-08-19 19:17:11" full_name="O-Sulfonation" group_of_poster="admin" title="Sulfo" username_of_poster="unimod">
      <umod:specificity classification="Post-translational" hidden="false" position="Anywhere" site="Y" spec_group="3"/>
      <umod:specificity classification="Post-translational" hidden="false" position="Anywhere" site="T" spec_group="2"/>
      <umod:specificity classification="Post-translational" hidden="false" position="Anywhere" site="S" spec_group="1"/>
      <umod:specificity classification="Post-translational" hidden="true" position="Anywhere" site="C" spec_group="4">
        <umod:misc_notes>Sulfitolysis</umod:misc_notes>
      </umod:specificity>
      <umod:delta avge_mass="80.0632" composition="O(3) S" mono_mass="79.956815">
        <umod:element number="3" symbol="O"/>
        <umod:element number="1" symbol="S"/>
      </umod:delta>
      <umod:xref>
        <umod:text>AA0362</umod:text>
        <umod:source>RESID</umod:source>
        <umod:url></umod:url>
      </umod:xref>
      <umod:xref>
        <umod:text>AA0361</umod:text>
        <umod:source>RESID</umod:source>
        <umod:url></umod:url>
      </umod:xref>
      <umod:xref>
        <umod:text>SULF</umod:text>
        <umod:source>FindMod</umod:source>
        <umod:url></umod:url>
      </umod:xref>
      <umod:xref>
        <umod:text>AA0171</umod:text>
        <umod:source>RESID</umod:source>
        <umod:url></umod:url>
      </umod:xref>
      <umod:xref>
        <umod:text>Medzihradszky et al., Mol. Cell. Proteomics 2004, 3, 429-440</umod:text>
        <umod:source>Journal</umod:source>
        <umod:url></umod:url>
      </umod:xref>
      <umod:xref>
        <umod:text>14752058</umod:text>
        <umod:source>PubMed PMID</umod:source>
        <umod:url></umod:url>
      </umod:xref>
      <umod:xref>
        <umod:text>AA0172</umod:text>
        <umod:source>RESID</umod:source>
        <umod:url></umod:url>
      </umod:xref>
    </umod:mod>
    <umod:mod approved="true" date_time_modified="2006-10-16 14:11:32" date_time_posted="2002-08-19 19:17:11" full_name="Hexose" group_of_poster="admin" title="Hex" username_of_poster="unimod">
      <umod:specificity classification="Other glycosylation" hidden="true" position="Anywhere" site="Y" spec_group="8"/>
      <umod:specificity classification="Other glycosylation" hidden="true" position="Anywhere" site="R" spec_group="7"/>
      <umod:specificity classification="Other glycosylation" hidden="true" position="Anywhere" site="C" spec_group="6"/>
      <umod:specificity classification="Other glycosylation" hidden="true" position="Anywhere" site="T" spec_group="4"/>
      <umod:specificity classification="Other glycosylation" hidden="true" position="Anywhere" site="W" spec_group="5"/>
      <umod:specificity classification="Other glycosylation" hidden="true" position="Any N-term" site="N-term" spec_group="3">
        <umod:misc_notes>glycation</umod:misc_notes>
      </umod:specificity>
      <umod:specificity classification="N-linked glycosylation" hidden="true" position="Anywhere" site="N" spec_group="2"/>
      <umod:specificity classification="Other glycosylation" hidden="true" position="Anywhere" site="K" spec_group="1">
        <umod:misc_notes>glycation</umod:misc_notes>
      </umod:specificity>
      <umod:delta avge_mass="162.1406" composition="Hex" mono_mass="162.052824">
        <umod:element number="10" symbol="H"/>
        <umod:element number="6" symbol="C"/>
        <umod:element number="5" symbol="O"/>
      </umod:delta>
      <umod:alt_name>Fructose</umod:alt_name>
      <umod:alt_name>Glucose</umod:alt_name>
      <umod:alt_name>Galactose</umod:alt_name>
      <umod:alt_name>Mannose</umod:alt_name>
      <umod:xref>
        <umod:text>GLUC</umod:text>
        <umod:source>FindMod</umod:source>
        <umod:url></umod:url>
      </umod:xref>
      <umod:xref>
        <umod:text>15279557</umod:text>
        <umod:source>PubMed PMID</umod:source>
        <umod:url></umod:url>
      </umod:xref>
      <umod:xref>
        <umod:text>AA0152</umod:text>
        <umod:source>RESID</umod:source>
        <umod:url></umod:url>
      </umod:xref>
      <umod:xref>
        <umod:text>AA0157</umod:text>
        <umod:source>RESID</umod:source>
        <umod:url></umod:url>
      </umod:xref>
      <umod:xref>
        <umod:text>AA0327</umod:text>
        <umod:source>RESID</umod:source>
        <umod:url></umod:url>
      </umod:xref>
      <umod:xref>
        <umod:text>AA0217</umod:text>
        <umod:source>RESID</umod:source>
        <umod:url></umod:url>
      </umod:xref>
      <umod:xref>
        <umod:text>CMAN</umod:text>
        <umod:source>FindMod</umod:source>
        <umod:url></umod:url>
      </umod:xref>
    </umod:mod>
    <umod:mod approved="true" date_time_modified="2006-10-16 15:06:53" date_time_posted="2002-08-19 19:17:11" full_name="Lipoyl" group_of_poster="admin" title="Lipoyl" username_of_poster="unimod">
      <umod:specificity classification="Post-translational" hidden="true" position="Anywhere" site="K" spec_group="1"/>
      <umod:delta avge_mass="188.3103" composition="H(12) C(8) O S(2)" mono_mass="188.032956">
        <umod:element number="12" symbol="H"/>
        <umod:element number="8" symbol="C"/>
        <umod:element number="1" symbol="O"/>
        <umod:element number="2" symbol="S"/>
      </umod:delta>
      <umod:xref>
        <umod:text>PDOC00168</umod:text>
        <umod:source>Prosite</umod:source>
        <umod:url></umod:url>
      </umod:xref>
      <umod:xref>
        <umod:text>AA0118</umod:text>
        <umod:source>RESID</umod:source>
        <umod:url></umod:url>
      </umod:xref>
      <umod:xref>
        <umod:text>LIPY</umod:text>
        <umod:source>FindMod</umod:source>
        <umod:url></umod:url>
      </umod:xref>
      <umod:xref>
        <umod:text>3522581</umod:text>
        <umod:source>PubMed PMID</umod:source>
        <umod:url></umod:url>
      </umod:xref>
      <umod:misc_notes>This group is normally a substituent on N6 of a lysine residue of an enzyme or other protein</umod:misc_notes>
    </umod:mod>
    <umod:mod approved="true" date_time_modified="2006-10-16 15:10:27" date_time_posted="2002-08-19 19:17:11" full_name="N-Acetylhexosamine" group_of_poster="admin" title="HexNAc" username_of_poster="unimod">
      <umod:specificity classification="Other glycosylation" hidden="true" position="Anywhere" site="T" spec_group="3"/>
      <umod:specificity classification="Other glycosylation" hidden="true" position="Anywhere" site="S" spec_group="2"/>
      <umod:specificity classification="N-linked glycosylation" hidden="true" position="Anywhere" site="N" spec_group="1"/>
      <umod:delta avge_mass="203.1925" composition="HexNAc" mono_mass="203.079373">
        <umod:element number="13" symbol="H"/>
        <umod:element number="8" symbol="C"/>
        <umod:element number="1" symbol="N"/>
        <umod:element number="5" symbol="O"/>
      </umod:delta>
      <umod:xref>
        <umod:text>GLCN</umod:text>
        <umod:source>FindMod</umod:source>
        <umod:url></umod:url>
      </umod:xref>
      <umod:xref>
        <umod:text>AA0151</umod:text>
        <umod:source>RESID</umod:source>
        <umod:url></umod:url>
      </umod:xref>
      <umod:xref>
        <umod:text>AA0154</umod:text>
        <umod:source>RESID</umod:source>
        <umod:url></umod:url>
      </umod:xref>
      <umod:xref>
        <umod:text>3086323</umod:text>
        <umod:source>PubMed PMID</umod:source>
        <umod:url></umod:url>
      </umod:xref>
      <umod:xref>
        <umod:text>AA0155</umod:text>
        <umod:source>RESID</umod:source>
        <umod:url></umod:url>
      </umod:xref>
      <umod:misc_notes>The amine derivative of a hexose formed by replacing a hydroxyl group with an amino group.(+acetyl group)</umod:misc_notes>
    </umod:mod>
    <umod:mod approved="true" date_time_modified="2006-10-16 15:11:38" date_time_posted="2002-08-19 19:17:11" full_name="Farnesylation" group_of_poster="admin" title="Farnesyl" username_of_poster="unimod">
      <umod:specificity classification="Post-translational" hidden="true" position="Anywhere" site="C" spec_group="1"/>
      <umod:delta avge_mass="204.3511" composition="H(24) C(15)" mono_mass="204.187801">
        <umod:element number="24" symbol="H"/>
        <umod:element number="15" symbol="C"/>
      </umod:delta>
      <umod:xref>
        <umod:text>15609361</umod:text>
        <umod:source>PubMed PMID</umod:source>
        <umod:url></umod:url>
      </umod:xref>
      <umod:xref>
        <umod:text>AA0102</umod:text>
        <umod:source>RESID</umod:source>
        <umod:url></umod:url>
      </umod:xref>
      <umod:xref>
        <umod:text>FARN</umod:text>
        <umod:source>FindMod</umod:source>
        <umod:url></umod:url>
      </umod:xref>
    </umod:mod>
    <umod:mod approved="true" date_time_modified="2006-10-16 15:13:17" date_time_posted="2002-08-19 19:17:11" full_name="Myristoylation" group_of_poster="admin" title="Myristoyl" username_of_poster="unimod">
      <umod:specificity classification="Post-translational" hidden="true" position="Anywhere" site="C" spec_group="3"/>
      <umod:specificity classification="Post-translational" hidden="true" position="Anywhere" site="K" spec_group="2"/>
      <umod:specificity classification="Post-translational" hidden="true" position="Any N-term" site="G" spec_group="1"/>
      <umod:delta avge_mass="210.3556" composition="H(26) C(14) O" mono_mass="210.198366">
        <umod:element number="26" symbol="H"/>
        <umod:element number="14" symbol="C"/>
        <umod:element number="1" symbol="O"/>
      </umod:delta>
      <umod:xref>
        <umod:text>PDOC00008</umod:text>
        <umod:source>Prosite</umod:source>
        <umod:url></umod:url>
      </umod:xref>
      <umod:xref>
        <umod:text>AA0059</umod:text>
        <umod:source>RESID</umod:source>
        <umod:url></umod:url>
      </umod:xref>
      <umod:xref>
        <umod:text>AA0307</umod:text>
        <umod:source>RESID</umod:source>
        <umod:url></umod:url>
      </umod:xref>
      <umod:xref>
        <umod:text>AA0078</umod:text>
        <umod:source>RESID</umod:source>
        <umod:url></umod:url>
      </umod:xref>
      <umod:xref>
        <umod:text>MYRI</umod:text>
        <umod:source>FindMod</umod:source>
        <umod:url></umod:url>
      </umod:xref>
    </umod:mod>
    <umod:mod approved="true" date_time_modified="2006-10-16 15:35:42" date_time_posted="2002-08-19 19:17:11" full_name="Pyridoxal phosphate" group_of_poster="admin" title="PyridoxalPhosphate" username_of_poster="unimod">
      <umod:specificity classification="Post-translational" hidden="true" position="Anywhere" site="K" spec_group="1"/>
      <umod:delta avge_mass="229.1266" composition="H(8) C(8) N O(5) P" mono_mass="229.014009">
        <umod:element number="8" symbol="H"/>
        <umod:element number="8" symbol="C"/>
        <umod:element number="1" symbol="N"/>
        <umod:element number="5" symbol="O"/>
        <umod:element number="1" symbol="P"/>
      </umod:delta>
      <umod:xref>
        <umod:text>Biochemistry; D.Voet and J.G.Voet WILEY(p728)</umod:text>
        <umod:source>Book</umod:source>
        <umod:url></umod:url>
      </umod:xref>
      <umod:xref>
        <umod:text>AA0119</umod:text>
        <umod:source>RESID</umod:source>
        <umod:url></umod:url>
      </umod:xref>
      <umod:xref>
        <umod:text>PLP</umod:text>
        <umod:source>FindMod</umod:source>
        <umod:url></umod:url>
      </umod:xref>
      <umod:misc_notes>The co-enzyme derivative of vitamin B6. Forms Schiff\'s bases of substrate amino acids during catalysis of transamination, decarboxylation and racemisation reactions.</umod:misc_notes>
    </umod:mod>
    <umod:mod approved="true" date_time_modified="2006-10-16 15:38:43" date_time_posted="2002-08-19 19:17:11" full_name="Palmitoylation" group_of_poster="admin" title="Palmitoyl" username_of_poster="unimod">
      <umod:specificity classification="Post-translational" hidden="true" position="Anywhere" site="T" spec_group="4"/>
      <umod:specificity classification="Post-translational" hidden="true" position="Anywhere" site="S" spec_group="3"/>
      <umod:specificity classification="Post-translational" hidden="true" position="Anywhere" site="K" spec_group="2"/>
      <umod:specificity classification="Post-translational" hidden="true" position="Anywhere" site="C" spec_group="1"/>
      <umod:specificity classification="Post-translational" hidden="true" position="Protein N-term" site="N-term" spec_group="5"/>
      <umod:delta avge_mass="238.4088" composition="H(30) C(16) O" mono_mass="238.229666">
        <umod:element number="30" symbol="H"/>
        <umod:element number="16" symbol="C"/>
        <umod:element number="1" symbol="O"/>
      </umod:delta>
      <umod:xref>
        <umod:text>AA0080</umod:text>
        <umod:source>RESID</umod:source>
        <umod:url></umod:url>
      </umod:xref>
      <umod:xref>
        <umod:text>AA0079</umod:text>
        <umod:source>RESID</umod:source>
        <umod:url></umod:url>
      </umod:xref>
      <umod:xref>
        <umod:text>AA0106</umod:text>
        <umod:source>RESID</umod:source>
        <umod:url></umod:url>
      </umod:xref>
      <umod:xref>
        <umod:text>AA0077</umod:text>
        <umod:source>RESID</umod:source>
        <umod:url></umod:url>
      </umod:xref>
      <umod:xref>
        <umod:text>PALM</umod:text>
        <umod:source>FindMod</umod:source>
        <umod:url></umod:url>
      </umod:xref>
      <umod:xref>
        <umod:text>AA0339</umod:text>
        <umod:source>RESID</umod:source>
        <umod:url></umod:url>
      </umod:xref>
      <umod:xref>
        <umod:text>AA0060</umod:text>
        <umod:source>RESID</umod:source>
        <umod:url></umod:url>
      </umod:xref>
      <umod:misc_notes>Palmitoylation is a post-translational modification that consists in the addition of a 16 carbons fatty acid, palmitate, to a cysteine residue through the creation of a thioester link.</umod:misc_notes>
    </umod:mod>
    <umod:mod approved="true" date_time_modified="2006-10-16 15:47:48" date_time_posted="2002-08-19 19:17:11" full_name="Geranyl-geranyl" group_of_poster="admin" title="GeranylGeranyl" username_of_poster="unimod">
      <umod:specificity classification="Post-translational" hidden="true" position="Anywhere" site="C" spec_group="1"/>
      <umod:delta avge_mass="272.4681" composition="H(32) C(20)" mono_mass="272.250401">
        <umod:element number="32" symbol="H"/>
        <umod:element number="20" symbol="C"/>
      </umod:delta>
      <umod:xref>
        <umod:text>AA0104</umod:text>
        <umod:source>RESID</umod:source>
        <umod:url></umod:url>
      </umod:xref>
      <umod:xref>
        <umod:text>15609361</umod:text>
        <umod:source>PubMed PMID</umod:source>
        <umod:url></umod:url>
      </umod:xref>
      <umod:xref>
        <umod:text>GERA</umod:text>
        <umod:source>FindMod</umod:source>
        <umod:url></umod:url>
      </umod:xref>
    </umod:mod>
    <umod:mod approved="true" date_time_modified="2006-10-16 16:00:24" date_time_posted="2002-08-19 19:17:11" full_name="Phosphopantetheine" group_of_poster="admin" title="Phosphopantetheine" username_of_poster="unimod">
      <umod:specificity classification="Post-translational" hidden="true" position="Anywhere" site="S" spec_group="1"/>
      <umod:delta avge_mass="340.3330" composition="H(21) C(11) N(2) O(6) P S" mono_mass="340.085794">
        <umod:element number="21" symbol="H"/>
        <umod:element number="11" symbol="C"/>
        <umod:element number="2" symbol="N"/>
        <umod:element number="6" symbol="O"/>
        <umod:element number="1" symbol="P"/>
        <umod:element number="1" symbol="S"/>
      </umod:delta>
      <umod:xref>
        <umod:text>AA0150</umod:text>
        <umod:source>RESID</umod:source>
        <umod:url></umod:url>
      </umod:xref>
      <umod:xref>
        <umod:text>PPAN</umod:text>
        <umod:source>FindMod</umod:source>
        <umod:url></umod:url>
      </umod:xref>
      <umod:misc_notes>Protein which contains at least one phosphopantetheine as the prosthetic group. In acyl carrier proteins (ACP) for example, it serves as a \'swinging arm\' for the attachment of activated fatty acid and amino-acid groups.</umod:misc_notes>
    </umod:mod>
    <umod:mod approved="true" date_time_modified="2006-10-16 17:16:18" date_time_posted="2002-08-19 19:17:11" full_name="Flavin adenine dinucleotide" group_of_poster="admin" title="FAD" username_of_poster="unimod">
      <umod:specificity classification="Post-translational" hidden="true" position="Anywhere" site="Y" spec_group="3"/>
      <umod:specificity classification="Post-translational" hidden="true" position="Anywhere" site="H" spec_group="2"/>
      <umod:specificity classification="Post-translational" hidden="true" position="Anywhere" site="C" spec_group="1"/>
      <umod:delta avge_mass="783.5339" composition="H(31) C(27) N(9) O(15) P(2)" mono_mass="783.141486">
        <umod:element number="31" symbol="H"/>
        <umod:element number="27" symbol="C"/>
        <umod:element number="9" symbol="N"/>
        <umod:element number="15" symbol="O"/>
        <umod:element number="2" symbol="P"/>
      </umod:delta>
      <umod:xref>
        <umod:text>AA0143</umod:text>
        <umod:source>RESID</umod:source>
        <umod:url></umod:url>
      </umod:xref>
      <umod:xref>
        <umod:text>Structure</umod:text>
        <umod:source>Misc. URL</umod:source>
        <umod:url>http://www.aw-bc.com/mathews/EF/FAD.GIF</umod:url>
      </umod:xref>
      <umod:xref>
        <umod:text>AA0144</umod:text>
        <umod:source>RESID</umod:source>
        <umod:url></umod:url>
      </umod:xref>
      <umod:xref>
        <umod:text>AA0145</umod:text>
        <umod:source>RESID</umod:source>
        <umod:url></umod:url>
      </umod:xref>
      <umod:xref>
        <umod:text>AA0221</umod:text>
        <umod:source>RESID</umod:source>
        <umod:url></umod:url>
      </umod:xref>
      <umod:xref>
        <umod:text>FAD</umod:text>
        <umod:source>FindMod</umod:source>
        <umod:url></umod:url>
      </umod:xref>
    </umod:mod>
    <umod:mod approved="true" date_time_modified="2006-10-18 11:47:54" date_time_posted="2002-08-19 19:17:11" full_name="N-acyl diglyceride cysteine" group_of_poster="admin" title="Tripalmitate" username_of_poster="unimod">
      <umod:specificity classification="Post-translational" hidden="true" position="Protein N-term" site="C" spec_group="1"/>
      <umod:delta avge_mass="789.3049" composition="H(96) C(51) O(5)" mono_mass="788.725777">
        <umod:element number="96" symbol="H"/>
        <umod:element number="51" symbol="C"/>
        <umod:element number="5" symbol="O"/>
      </umod:delta>
      <umod:xref>
        <umod:text>10356335</umod:text>
        <umod:source>PubMed PMID</umod:source>
        <umod:url></umod:url>
      </umod:xref>
    </umod:mod>
    <umod:mod approved="true" date_time_modified="2006-10-15 19:58:44" date_time_posted="2002-08-19 19:17:11" full_name="Guanidination" group_of_poster="admin" title="Guanidinyl" username_of_poster="unimod">
      <umod:specificity classification="Chemical derivative" hidden="false" position="Anywhere" site="K" spec_group="1"/>
      <umod:delta avge_mass="42.0400" composition="H(2) C N(2)" mono_mass="42.021798">
        <umod:element number="2" symbol="H"/>
        <umod:element number="1" symbol="C"/>
        <umod:element number="2" symbol="N"/>
      </umod:delta>
      <umod:alt_name>homoarginine</umod:alt_name>
      <umod:xref>
        <umod:text>11078590</umod:text>
        <umod:source>PubMed PMID</umod:source>
        <umod:url></umod:url>
      </umod:xref>
      <umod:xref>
        <umod:text>ASMS 2001 abstract</umod:text>
        <umod:source>Misc. URL</umod:source>
        <umod:url>http://www.indiana.edu/~reillyjp/ASMS2001posters/beardsley_poster.pdf</umod:url>
      </umod:xref>
      <umod:xref>
        <umod:text>11821862</umod:text>
        <umod:source>PubMed PMID</umod:source>
        <umod:url></umod:url>
      </umod:xref>
      <umod:xref>
        <umod:text>11085420</umod:text>
        <umod:source>PubMed PMID</umod:source>
        <umod:url></umod:url>
      </umod:xref>
      <umod:xref>
        <umod:text>Anal. Biochem. 287, p110-117, 2000</umod:text>
        <umod:source>Journal</umod:source>
        <umod:url></umod:url>
      </umod:xref>
      <umod:misc_notes>Specific for sidechain of lysine. Does not modify the N-termini except for glycine at a slower rate than the side chain of lysine.</umod:misc_notes>
    </umod:mod>
    <umod:mod approved="true" date_time_modified="2006-11-14 11:38:12" date_time_posted="2002-08-19 19:17:11" full_name="4-hydroxynonenal (HNE)" group_of_poster="admin" title="HNE" username_of_poster="unimod">
      <umod:specificity classification="Post-translational" hidden="true" position="Anywhere" site="K" spec_group="1"/>
      <umod:specificity classification="Post-translational" hidden="true" position="Anywhere" site="H" spec_group="1"/>
      <umod:specificity classification="Post-translational" hidden="true" position="Anywhere" site="C" spec_group="1"/>
      <umod:delta avge_mass="156.2221" composition="H(16) C(9) O(2)" mono_mass="156.115030">
        <umod:element number="16" symbol="H"/>
        <umod:element number="9" symbol="C"/>
        <umod:element number="2" symbol="O"/>
      </umod:delta>
      <umod:xref>
        <umod:text>11327326</umod:text>
        <umod:source>PubMed PMID</umod:source>
        <umod:url></umod:url>
      </umod:xref>
      <umod:xref>
        <umod:text>Poli G, Schaur RJ., IUBMB Life 2000 Oct-Nov;50(4-5):315-21</umod:text>
        <umod:source>Journal</umod:source>
        <umod:url></umod:url>
      </umod:xref>
      <umod:misc_notes>A lipid-type modification. HNE forms a Michael addition product on Cysteine, Histidine and Lysines. Unusually, it doesn\'t replace a hydrogen on the amino acid side chain.</umod:misc_notes>
    </umod:mod>
    <umod:mod approved="true" date_time_modified="2006-10-16 17:26:21" date_time_posted="2002-10-01 21:36:48" full_name="N-glucuronylation" group_of_poster="users" title="Glucuronyl" username_of_poster="jcottrell">
      <umod:specificity classification="Post-translational" hidden="true" position="Protein N-term" site="N-term" spec_group="1"/>
      <umod:specificity classification="Post-translational" hidden="true" position="Anywhere" site="S" spec_group="2"/>
      <umod:delta avge_mass="176.1241" composition="H(8) C(6) O(6)" mono_mass="176.032088">
        <umod:element number="8" symbol="H"/>
        <umod:element number="6" symbol="C"/>
        <umod:element number="6" symbol="O"/>
      </umod:delta>
      <umod:alt_name>glucuronosyl</umod:alt_name>
      <umod:xref>
        <umod:text>AA0291</umod:text>
        <umod:source>RESID</umod:source>
        <umod:url></umod:url>
      </umod:xref>
      <umod:xref>
        <umod:text>AA0058</umod:text>
        <umod:source>RESID</umod:source>
        <umod:url></umod:url>
      </umod:xref>
      <umod:xref>
        <umod:text>Lin, T.S. Kolattukudy, P.E., Eur. J. Biochem. 106, 341-351, 1980</umod:text>
        <umod:source>Journal</umod:source>
        <umod:url></umod:url>
      </umod:xref>
      <umod:xref>
        <umod:text>7398618</umod:text>
        <umod:source>PubMed PMID</umod:source>
        <umod:url></umod:url>
      </umod:xref>
      <umod:misc_notes>The addition of a sugar unit to a protein amino acid, e.g. the addition of glycan chains to proteins. Addition of glucuronic acid. Observed for N-term G</umod:misc_notes>
    </umod:mod>
    <umod:mod approved="true" date_time_modified="2006-10-16 15:51:52" date_time_posted="2002-10-03 09:10:19" full_name="glutathione disulfide" group_of_poster="admin" title="Glutathione" username_of_poster="unimod">
      <umod:specificity classification="Post-translational" hidden="true" position="Anywhere" site="C" spec_group="1"/>
      <umod:delta avge_mass="305.3076" composition="H(15) C(10) N(3) O(6) S" mono_mass="305.068156">
        <umod:element number="15" symbol="H"/>
        <umod:element number="10" symbol="C"/>
        <umod:element number="3" symbol="N"/>
        <umod:element number="6" symbol="O"/>
        <umod:element number="1" symbol="S"/>
      </umod:delta>
      <umod:xref>
        <umod:text>3083866</umod:text>
        <umod:source>PubMed PMID</umod:source>
        <umod:url></umod:url>
      </umod:xref>
      <umod:xref>
        <umod:text>8344916</umod:text>
        <umod:source>PubMed PMID</umod:source>
        <umod:url></umod:url>
      </umod:xref>
      <umod:xref>
        <umod:text>AA0229</umod:text>
        <umod:source>RESID</umod:source>
        <umod:url></umod:url>
      </umod:xref>
      <umod:xref>
        <umod:text>GLUT</umod:text>
        <umod:source>FindMod</umod:source>
        <umod:url></umod:url>
      </umod:xref>
    </umod:mod>
    <umod:mod approved="true" date_time_modified="2006-10-16 10:02:50" date_time_posted="2002-10-16 16:41:56" full_name="Acetate labeling reagent (N-term &amp; K) (heavy form, +3amu)" group_of_poster="users" title="Acetyl:2H(3)" username_of_poster="penner">
      <umod:specificity classification="Isotopic label" hidden="true" position="Any N-term" site="N-term" spec_group="2"/>
      <umod:specificity classification="Isotopic label" hidden="true" position="Anywhere" site="K" spec_group="1"/>
      <umod:delta avge_mass="45.0552" composition="H(-1) 2H(3) C(2) O" mono_mass="45.029395">
        <umod:element number="-1" symbol="H"/>
        <umod:element number="3" symbol="2H"/>
        <umod:element number="2" symbol="C"/>
        <umod:element number="1" symbol="O"/>
      </umod:delta>
      <umod:alt_name>N-trideuteriumacetoxy</umod:alt_name>
      <umod:xref>
        <umod:text>11857757</umod:text>
        <umod:source>PubMed PMID</umod:source>
        <umod:url></umod:url>
      </umod:xref>
      <umod:xref>
        <umod:text>11999733</umod:text>
        <umod:source>PubMed PMID</umod:source>
        <umod:url></umod:url>
      </umod:xref>
      <umod:xref>
        <umod:text>12175151</umod:text>
        <umod:source>PubMed PMID</umod:source>
        <umod:url></umod:url>
      </umod:xref>
      <umod:xref>
        <umod:text>Controlling Deuterium isotope effects in comparative proteomics.     Zhang, Roujian; Sioma, Cathy S.; Thompson, Robert A.; Xiong, Li; Regnier, Fred E..    Department of Chemistry,  Purdue University,  West Lafayette,  IN,  USA.    Analytical Chemistry  (2</umod:text>
        <umod:source>Journal</umod:source>
        <umod:url></umod:url>
      </umod:xref>
      <umod:xref>
        <umod:text>Global internal standard technology for comparative proteomics.     Chakraborty, Asish; Regnier, Fred E..    Department of Chemistry,  Purdue University,  West Lafayette,  IN,  USA.    Journal of Chromatography, A  (2002),  949(1-2),  173-184.</umod:text>
        <umod:source>Journal</umod:source>
        <umod:url></umod:url>
      </umod:xref>
      <umod:xref>
        <umod:text>Comparative proteomics based on stable isotope labeling and affinity selection.     Regnier, Fred E.; Riggs, Larry; Zhang, Roujian; Xiong, Li; Liu, Peiran; Chakraborty, Asish; Seeley, Erin; Sioma, Cathy; Thompson, Robert A.    Department of Chemistry,  Pu</umod:text>
        <umod:source>Journal</umod:source>
        <umod:url></umod:url>
      </umod:xref>
    </umod:mod>
    <umod:mod approved="true" date_time_modified="2009-07-17 17:54:09" date_time_posted="2002-10-16 16:52:38" full_name="Propionate labeling reagent light form (N-term &amp; K)" group_of_poster="users" title="Propionyl" username_of_poster="penner">
      <umod:specificity classification="Isotopic label" hidden="true" position="Any N-term" site="N-term" spec_group="2"/>
      <umod:specificity classification="Isotopic label" hidden="true" position="Anywhere" site="K" spec_group="1"/>
      <umod:specificity classification="Chemical derivative" hidden="true" position="Anywhere" site="S" spec_group="3"/>
      <umod:delta avge_mass="56.0633" composition="H(4) C(3) O" mono_mass="56.026215">
        <umod:element number="4" symbol="H"/>
        <umod:element number="3" symbol="C"/>
        <umod:element number="1" symbol="O"/>
      </umod:delta>
      <umod:xref>
        <umod:text>Controlling Deuterium isotope effects in comparative proteomics.     Zhang, Roujian; Sioma, Cathy S.; Thompson, Robert A.; Xiong, Li; Regnier, Fred E..    Department of Chemistry,  Purdue University,  West Lafayette,  IN,  USA.    Analytical Chemistry  (2</umod:text>
        <umod:source>Journal</umod:source>
        <umod:url></umod:url>
      </umod:xref>
      <umod:xref>
        <umod:text>12175151</umod:text>
        <umod:source>PubMed PMID</umod:source>
        <umod:url></umod:url>
      </umod:xref>
      <umod:xref>
        <umod:text>11999733</umod:text>
        <umod:source>PubMed PMID</umod:source>
        <umod:url></umod:url>
      </umod:xref>
      <umod:xref>
        <umod:text>11857757</umod:text>
        <umod:source>PubMed PMID</umod:source>
        <umod:url></umod:url>
      </umod:xref>
      <umod:xref>
        <umod:text>Global internal standard technology for comparative proteomics.     Chakraborty, Asish; Regnier, Fred E..    Department of Chemistry,  Purdue University,  West Lafayette,  IN,  USA.    Journal of Chromatography, A  (2002),  949(1-2),  173-184.</umod:text>
        <umod:source>Journal</umod:source>
        <umod:url></umod:url>
      </umod:xref>
      <umod:xref>
        <umod:text>Comparative proteomics based on stable isotope labeling and affinity selection.     Regnier, Fred E.; Riggs, Larry; Zhang, Roujian; Xiong, Li; Liu, Peiran; Chakraborty, Asish; Seeley, Erin; Sioma, Cathy; Thompson, Robert A.    Department of Chemistry,  Pu</umod:text>
        <umod:source>Journal</umod:source>
        <umod:url></umod:url>
      </umod:xref>
    </umod:mod>
    <umod:mod approved="true" date_time_modified="2006-10-16 10:27:21" date_time_posted="2002-10-16 16:55:47" full_name="Propionate labeling reagent heavy form (+3amu), N-term &amp; K" group_of_poster="users" title="Propionyl:13C(3)" username_of_poster="penner">
      <umod:specificity classification="Isotopic label" hidden="true" position="Any N-term" site="N-term" spec_group="2"/>
      <umod:specificity classification="Isotopic label" hidden="true" position="Anywhere" site="K" spec_group="1"/>
      <umod:delta avge_mass="59.0412" composition="H(4) 13C(3) O" mono_mass="59.036279">
        <umod:element number="4" symbol="H"/>
        <umod:element number="3" symbol="13C"/>
        <umod:element number="1" symbol="O"/>
      </umod:delta>
      <umod:xref>
        <umod:text>Comparative proteomics based on stable isotope labeling and affinity selection.     Regnier, Fred E.; Riggs, Larry; Zhang, Roujian; Xiong, Li; Liu, Peiran; Chakraborty, Asish; Seeley, Erin; Sioma, Cathy; Thompson, Robert A.    Department of Chemistry,  Pu</umod:text>
        <umod:source>Journal</umod:source>
        <umod:url></umod:url>
      </umod:xref>
      <umod:xref>
        <umod:text>Global internal standard technology for comparative proteomics.     Chakraborty, Asish; Regnier, Fred E..    Department of Chemistry,  Purdue University,  West Lafayette,  IN,  USA.    Journal of Chromatography, A  (2002),  949(1-2),  173-184.</umod:text>
        <umod:source>Journal</umod:source>
        <umod:url></umod:url>
      </umod:xref>
      <umod:xref>
        <umod:text>Controlling Deuterium isotope effects in comparative proteomics.     Zhang, Roujian; Sioma, Cathy S.; Thompson, Robert A.; Xiong, Li; Regnier, Fred E..    Department of Chemistry,  Purdue University,  West Lafayette,  IN,  USA.    Analytical Chemistry  (2</umod:text>
        <umod:source>Journal</umod:source>
        <umod:url></umod:url>
      </umod:xref>
      <umod:xref>
        <umod:text>11857757</umod:text>
        <umod:source>PubMed PMID</umod:source>
        <umod:url></umod:url>
      </umod:xref>
      <umod:xref>
        <umod:text>12175151</umod:text>
        <umod:source>PubMed PMID</umod:source>
        <umod:url></umod:url>
      </umod:xref>
      <umod:xref>
        <umod:text>11999733</umod:text>
        <umod:source>PubMed PMID</umod:source>
        <umod:url></umod:url>
      </umod:xref>
    </umod:mod>
    <umod:mod approved="true" date_time_modified="2006-10-16 13:39:27" date_time_posted="2002-10-16 17:02:37" full_name="Quaternary amine labeling reagent light form (N-term &amp; K)" group_of_poster="users" title="GIST-Quat" username_of_poster="penner">
      <umod:specificity classification="Isotopic label" hidden="true" position="Any N-term" site="N-term" spec_group="2">
        <umod:NeutralLoss avge_mass="59.1103" composition="H(9) C(3) N" flag="false" mono_mass="59.073499">
          <umod:element number="9" symbol="H"/>
          <umod:element number="3" symbol="C"/>
          <umod:element number="1" symbol="N"/>
        </umod:NeutralLoss>
      </umod:specificity>
      <umod:specificity classification="Isotopic label" hidden="true" position="Anywhere" site="K" spec_group="1">
        <umod:NeutralLoss avge_mass="59.1103" composition="H(9) C(3) N" flag="false" mono_mass="59.073499">
          <umod:element number="9" symbol="H"/>
          <umod:element number="3" symbol="C"/>
          <umod:element number="1" symbol="N"/>
        </umod:NeutralLoss>
      </umod:specificity>
      <umod:delta avge_mass="127.1842" composition="H(13) C(7) N O" mono_mass="127.099714">
        <umod:element number="13" symbol="H"/>
        <umod:element number="7" symbol="C"/>
        <umod:element number="1" symbol="N"/>
        <umod:element number="1" symbol="O"/>
      </umod:delta>
      <umod:alt_name>N-(4-trimethylammoniumbutanoxy)-NHS</umod:alt_name>
      <umod:xref>
        <umod:text>Comparative proteomics based on stable isotope labeling and affinity selection.     Regnier, Fred E.; Riggs, Larry; Zhang, Roujian; Xiong, Li; Liu, Peiran; Chakraborty, Asish; Seeley, Erin; Sioma, Cathy; Thompson, Robert A.    Department of Chemistry,  Pu</umod:text>
        <umod:source>Journal</umod:source>
        <umod:url></umod:url>
      </umod:xref>
      <umod:xref>
        <umod:text>11857757</umod:text>
        <umod:source>PubMed PMID</umod:source>
        <umod:url></umod:url>
      </umod:xref>
    </umod:mod>
    <umod:mod approved="true" date_time_modified="2006-10-16 13:40:03" date_time_posted="2002-10-16 17:09:34" full_name="Quaternary amine labeling reagent heavy (+3amu) form, N-term &amp; K" group_of_poster="users" title="GIST-Quat:2H(3)" username_of_poster="penner">
      <umod:specificity classification="Isotopic label" hidden="true" position="Any N-term" site="N-term" spec_group="2">
        <umod:NeutralLoss avge_mass="62.1287" composition="H(6) 2H(3) C(3) N" flag="false" mono_mass="62.092330">
          <umod:element number="6" symbol="H"/>
          <umod:element number="3" symbol="2H"/>
          <umod:element number="3" symbol="C"/>
          <umod:element number="1" symbol="N"/>
        </umod:NeutralLoss>
      </umod:specificity>
      <umod:specificity classification="Isotopic label" hidden="true" position="Anywhere" site="K" spec_group="1">
        <umod:NeutralLoss avge_mass="62.1287" composition="H(6) 2H(3) C(3) N" flag="false" mono_mass="62.092330">
          <umod:element number="6" symbol="H"/>
          <umod:element number="3" symbol="2H"/>
          <umod:element number="3" symbol="C"/>
          <umod:element number="1" symbol="N"/>
        </umod:NeutralLoss>
      </umod:specificity>
      <umod:delta avge_mass="130.2027" composition="H(10) 2H(3) C(7) N O" mono_mass="130.118544">
        <umod:element number="10" symbol="H"/>
        <umod:element number="3" symbol="2H"/>
        <umod:element number="7" symbol="C"/>
        <umod:element number="1" symbol="N"/>
        <umod:element number="1" symbol="O"/>
      </umod:delta>
      <umod:xref>
        <umod:text>Comparative proteomics based on stable isotope labeling and affinity selection.     Regnier, Fred E.; Riggs, Larry; Zhang, Roujian; Xiong, Li; Liu, Peiran; Chakraborty, Asish; Seeley, Erin; Sioma, Cathy; Thompson, Robert A.    Department of Chemistry,  Pu</umod:text>
        <umod:source>Journal</umod:source>
        <umod:url></umod:url>
      </umod:xref>
      <umod:xref>
        <umod:text>11857757</umod:text>
        <umod:source>PubMed PMID</umod:source>
        <umod:url></umod:url>
      </umod:xref>
    </umod:mod>
    <umod:mod approved="true" date_time_modified="2006-10-16 13:40:56" date_time_posted="2002-10-16 17:12:27" full_name="Quaternary amine labeling reagent heavy form (+6amu), N-term &amp; K" group_of_poster="users" title="GIST-Quat:2H(6)" username_of_poster="penner">
      <umod:specificity classification="Isotopic label" hidden="true" position="Any N-term" site="N-term" spec_group="2">
        <umod:NeutralLoss avge_mass="65.1472" composition="H(3) 2H(6) C(3) N" flag="false" mono_mass="65.111160">
          <umod:element number="3" symbol="H"/>
          <umod:element number="6" symbol="2H"/>
          <umod:element number="3" symbol="C"/>
          <umod:element number="1" symbol="N"/>
        </umod:NeutralLoss>
      </umod:specificity>
      <umod:specificity classification="Isotopic label" hidden="true" position="Anywhere" site="K" spec_group="1">
        <umod:NeutralLoss avge_mass="65.1472" composition="H(3) 2H(6) C(3) N" flag="false" mono_mass="65.111160">
          <umod:element number="3" symbol="H"/>
          <umod:element number="6" symbol="2H"/>
          <umod:element number="3" symbol="C"/>
          <umod:element number="1" symbol="N"/>
        </umod:NeutralLoss>
      </umod:specificity>
      <umod:delta avge_mass="133.2212" composition="H(7) 2H(6) C(7) N O" mono_mass="133.137375">
        <umod:element number="7" symbol="H"/>
        <umod:element number="6" symbol="2H"/>
        <umod:element number="7" symbol="C"/>
        <umod:element number="1" symbol="N"/>
        <umod:element number="1" symbol="O"/>
      </umod:delta>
      <umod:xref>
        <umod:text>Comparative proteomics based on stable isotope labeling and affinity selection.     Regnier, Fred E.; Riggs, Larry; Zhang, Roujian; Xiong, Li; Liu, Peiran; Chakraborty, Asish; Seeley, Erin; Sioma, Cathy; Thompson, Robert A.    Department of Chemistry,  Pu</umod:text>
        <umod:source>Journal</umod:source>
        <umod:url></umod:url>
      </umod:xref>
      <umod:xref>
        <umod:text>11857757</umod:text>
        <umod:source>PubMed PMID</umod:source>
        <umod:url></umod:url>
      </umod:xref>
    </umod:mod>
    <umod:mod approved="true" date_time_modified="2006-10-16 13:41:45" date_time_posted="2002-10-16 17:14:22" full_name="Quaternary amine labeling reagent heavy form (+9amu), N-term &amp; K" group_of_poster="users" title="GIST-Quat:2H(9)" username_of_poster="penner">
      <umod:specificity classification="Isotopic label" hidden="true" position="Any N-term" site="N-term" spec_group="2">
        <umod:NeutralLoss avge_mass="68.1657" composition="2H(9) C(3) N" flag="false" mono_mass="68.129990">
          <umod:element number="9" symbol="2H"/>
          <umod:element number="3" symbol="C"/>
          <umod:element number="1" symbol="N"/>
        </umod:NeutralLoss>
      </umod:specificity>
      <umod:specificity classification="Isotopic label" hidden="true" position="Anywhere" site="K" spec_group="1">
        <umod:NeutralLoss avge_mass="68.1657" composition="2H(9) C(3) N" flag="false" mono_mass="68.129990">
          <umod:element number="9" symbol="2H"/>
          <umod:element number="3" symbol="C"/>
          <umod:element number="1" symbol="N"/>
        </umod:NeutralLoss>
      </umod:specificity>
      <umod:delta avge_mass="136.2397" composition="H(4) 2H(9) C(7) N O" mono_mass="136.156205">
        <umod:element number="4" symbol="H"/>
        <umod:element number="9" symbol="2H"/>
        <umod:element number="7" symbol="C"/>
        <umod:element number="1" symbol="N"/>
        <umod:element number="1" symbol="O"/>
      </umod:delta>
      <umod:xref>
        <umod:text>Comparative proteomics based on stable isotope labeling and affinity selection.     Regnier, Fred E.; Riggs, Larry; Zhang, Roujian; Xiong, Li; Liu, Peiran; Chakraborty, Asish; Seeley, Erin; Sioma, Cathy; Thompson, Robert A.    Department of Chemistry,  Pu</umod:text>
        <umod:source>Journal</umod:source>
        <umod:url></umod:url>
      </umod:xref>
      <umod:xref>
        <umod:text>11857757</umod:text>
        <umod:source>PubMed PMID</umod:source>
        <umod:url></umod:url>
      </umod:xref>
    </umod:mod>
    <umod:mod approved="true" date_time_modified="2006-10-16 12:40:39" date_time_posted="2002-10-16 17:17:07" full_name="Succinic anhydride labeling reagent light form (N-term &amp; K)" group_of_poster="users" title="Succinyl" username_of_poster="penner">
      <umod:specificity classification="Post-translational" hidden="true" position="Protein N-term" site="N-term" spec_group="3"/>
      <umod:specificity classification="Isotopic label" hidden="true" position="Any N-term" site="N-term" spec_group="2"/>
      <umod:specificity classification="Isotopic label" hidden="true" position="Anywhere" site="K" spec_group="1"/>
      <umod:delta avge_mass="100.0728" composition="H(4) C(4) O(3)" mono_mass="100.016044">
        <umod:element number="4" symbol="H"/>
        <umod:element number="4" symbol="C"/>
        <umod:element number="3" symbol="O"/>
      </umod:delta>
      <umod:xref>
        <umod:text>Controlling Deuterium isotope effects in comparative proteomics.     Zhang, Roujian; Sioma, Cathy S.; Thompson, Robert A.; Xiong, Li; Regnier, Fred E..    Department of Chemistry,  Purdue University,  West Lafayette,  IN,  USA.    Analytical Chemistry  (2</umod:text>
        <umod:source>Journal</umod:source>
        <umod:url></umod:url>
      </umod:xref>
      <umod:xref>
        <umod:text>Comparative proteomics based on stable isotope labeling and affinity selection.     Regnier, Fred E.; Riggs, Larry; Zhang, Roujian; Xiong, Li; Liu, Peiran; Chakraborty, Asish; Seeley, Erin; Sioma, Cathy; Thompson, Robert A.    Department of Chemistry,  Pu</umod:text>
        <umod:source>Journal</umod:source>
        <umod:url></umod:url>
      </umod:xref>
      <umod:xref>
        <umod:text>12175151</umod:text>
        <umod:source>PubMed PMID</umod:source>
        <umod:url></umod:url>
      </umod:xref>
      <umod:xref>
        <umod:text>11857757</umod:text>
        <umod:source>PubMed PMID</umod:source>
        <umod:url></umod:url>
      </umod:xref>
      <umod:xref>
        <umod:text>AA0130</umod:text>
        <umod:source>RESID</umod:source>
        <umod:url></umod:url>
      </umod:xref>
    </umod:mod>
    <umod:mod approved="true" date_time_modified="2006-10-16 12:42:10" date_time_posted="2002-10-16 17:19:51" full_name="Succinic anhydride labeling reagent, heavy form (+4amu, 4H2), N-term &amp; K" group_of_poster="users" title="Succinyl:2H(4)" username_of_poster="penner">
      <umod:specificity classification="Isotopic label" hidden="true" position="Any N-term" site="N-term" spec_group="2"/>
      <umod:specificity classification="Isotopic label" hidden="true" position="Anywhere" site="K" spec_group="1"/>
      <umod:delta avge_mass="104.0974" composition="2H(4) C(4) O(3)" mono_mass="104.041151">
        <umod:element number="4" symbol="2H"/>
        <umod:element number="4" symbol="C"/>
        <umod:element number="3" symbol="O"/>
      </umod:delta>
      <umod:xref>
        <umod:text>Controlling Deuterium isotope effects in comparative proteomics.     Zhang, Roujian; Sioma, Cathy S.; Thompson, Robert A.; Xiong, Li; Regnier, Fred E..    Department of Chemistry,  Purdue University,  West Lafayette,  IN,  USA.    Analytical Chemistry  (2</umod:text>
        <umod:source>Journal</umod:source>
        <umod:url></umod:url>
      </umod:xref>
      <umod:xref>
        <umod:text>Comparative proteomics based on stable isotope labeling and affinity selection.     Regnier, Fred E.; Riggs, Larry; Zhang, Roujian; Xiong, Li; Liu, Peiran; Chakraborty, Asish; Seeley, Erin; Sioma, Cathy; Thompson, Robert A.    Department of Chemistry,  Pu</umod:text>
        <umod:source>Journal</umod:source>
        <umod:url></umod:url>
      </umod:xref>
      <umod:xref>
        <umod:text>11857757</umod:text>
        <umod:source>PubMed PMID</umod:source>
        <umod:url></umod:url>
      </umod:xref>
      <umod:xref>
        <umod:text>12175151</umod:text>
        <umod:source>PubMed PMID</umod:source>
        <umod:url></umod:url>
      </umod:xref>
    </umod:mod>
    <umod:mod approved="true" date_time_modified="2006-10-16 12:41:49" date_time_posted="2002-10-16 17:23:58" full_name="Succinic anhydride labeling reagent, heavy form (+4amu, 4C13), N-term &amp; K" group_of_poster="users" title="Succinyl:13C(4)" username_of_poster="penner">
      <umod:specificity classification="Isotopic label" hidden="true" position="Any N-term" site="N-term" spec_group="2"/>
      <umod:specificity classification="Isotopic label" hidden="true" position="Anywhere" site="K" spec_group="1"/>
      <umod:delta avge_mass="104.0434" composition="H(4) 13C(4) O(3)" mono_mass="104.029463">
        <umod:element number="4" symbol="H"/>
        <umod:element number="4" symbol="13C"/>
        <umod:element number="3" symbol="O"/>
      </umod:delta>
      <umod:xref>
        <umod:text>Controlling Deuterium isotope effects in comparative proteomics.     Zhang, Roujian; Sioma, Cathy S.; Thompson, Robert A.; Xiong, Li; Regnier, Fred E..    Department of Chemistry,  Purdue University,  West Lafayette,  IN,  USA.    Analytical Chemistry  (2</umod:text>
        <umod:source>Journal</umod:source>
        <umod:url></umod:url>
      </umod:xref>
      <umod:xref>
        <umod:text>Comparative proteomics based on stable isotope labeling and affinity selection.     Regnier, Fred E.; Riggs, Larry; Zhang, Roujian; Xiong, Li; Liu, Peiran; Chakraborty, Asish; Seeley, Erin; Sioma, Cathy; Thompson, Robert A.    Department of Chemistry,  Pu</umod:text>
        <umod:source>Journal</umod:source>
        <umod:url></umod:url>
      </umod:xref>
      <umod:xref>
        <umod:text>11857757</umod:text>
        <umod:source>PubMed PMID</umod:source>
        <umod:url></umod:url>
      </umod:xref>
      <umod:xref>
        <umod:text>12175151</umod:text>
        <umod:source>PubMed PMID</umod:source>
        <umod:url></umod:url>
      </umod:xref>
    </umod:mod>
    <umod:mod approved="false" date_time_modified="2006-11-14 12:12:19" date_time_posted="2005-09-10 22:56:20" full_name="oxidized proline biotinylated with biotin hydrazide" group_of_poster="admin" title="probiotinhydrazide" username_of_poster="unimod">
      <umod:specificity classification="Chemical derivative" hidden="true" position="Anywhere" site="P" spec_group="1"/>
      <umod:delta avge_mass="258.3405" composition="H(18) C(10) N(4) O(2) S" mono_mass="258.115047">
        <umod:element number="18" symbol="H"/>
        <umod:element number="10" symbol="C"/>
        <umod:element number="4" symbol="N"/>
        <umod:element number="2" symbol="O"/>
        <umod:element number="1" symbol="S"/>
      </umod:delta>
      <umod:xref>
        <umod:text>http://www.piercenet.com/Proteomics/browse.cfm?fldID=84EBE112-F871-4CA5-807F-47327153CFCB</umod:text>
        <umod:source>Misc. URL</umod:source>
        <umod:url></umod:url>
      </umod:xref>
      <umod:xref>
        <umod:text>15174056</umod:text>
        <umod:source>PubMed PMID</umod:source>
        <umod:url></umod:url>
      </umod:xref>
      <umod:xref>
        <umod:text>Yoo, Byoung-Sam; Regnier, Fred E. Electrophoresis (2004), 25(9), 1334-1341</umod:text>
        <umod:source>Journal</umod:source>
        <umod:url></umod:url>
      </umod:xref>
    </umod:mod>
    <umod:mod approved="true" date_time_modified="2006-10-14 10:03:34" date_time_posted="2005-09-10 22:58:42" full_name="proline oxidation to pyroglutamic acid" group_of_poster="admin" title="Pro->pyro-Glu" username_of_poster="unimod">
      <umod:specificity classification="Chemical derivative" hidden="true" position="Anywhere" site="P" spec_group="1"/>
      <umod:delta avge_mass="13.9835" composition="H(-2) O" mono_mass="13.979265">
        <umod:element number="-2" symbol="H"/>
        <umod:element number="1" symbol="O"/>
      </umod:delta>
      <umod:xref>
        <umod:text>Berlett, Barbara S.; Stadtman, Earl R. Journal of Biological Chemistry (1997), 272(33), 20313-20316.</umod:text>
        <umod:source>Journal</umod:source>
        <umod:url></umod:url>
      </umod:xref>
      <umod:xref>
        <umod:text>9252331</umod:text>
        <umod:source>PubMed PMID</umod:source>
        <umod:url></umod:url>
      </umod:xref>
      <umod:xref>
        <umod:text>10717661</umod:text>
        <umod:source>PubMed PMID</umod:source>
        <umod:url></umod:url>
      </umod:xref>
    </umod:mod>
    <umod:mod approved="true" date_time_modified="2008-01-24 15:40:23" date_time_posted="2005-09-10 22:43:27" full_name="histidine oxidation to aspargine" group_of_poster="admin" title="His->Asn" username_of_poster="unimod">
      <umod:specificity classification="AA substitution" hidden="true" position="Anywhere" site="H" spec_group="1">
        <umod:misc_notes>Could also be classed as chemical derivative</umod:misc_notes>
      </umod:specificity>
      <umod:delta avge_mass="-23.0366" composition="H(-1) C(-2) N(-1) O" mono_mass="-23.015984">
        <umod:element number="-1" symbol="H"/>
        <umod:element number="-2" symbol="C"/>
        <umod:element number="-1" symbol="N"/>
        <umod:element number="1" symbol="O"/>
      </umod:delta>
      <umod:xref>
        <umod:text>Berlett, Barbara S.; Stadtman, Earl R. Journal of Biological Chemistry (1997), 272(33), 20313-20316.</umod:text>
        <umod:source>Journal</umod:source>
        <umod:url></umod:url>
      </umod:xref>
      <umod:xref>
        <umod:text>9252331</umod:text>
        <umod:source>PubMed PMID</umod:source>
        <umod:url></umod:url>
      </umod:xref>
    </umod:mod>
    <umod:mod approved="true" date_time_modified="2008-01-24 15:40:44" date_time_posted="2005-09-10 22:44:32" full_name="histidine oxidation to aspartic acid" group_of_poster="admin" title="His->Asp" username_of_poster="unimod">
      <umod:specificity classification="AA substitution" hidden="true" position="Anywhere" site="H" spec_group="1">
        <umod:misc_notes>Could also be classed as chemical derivative</umod:misc_notes>
      </umod:specificity>
      <umod:delta avge_mass="-22.0519" composition="H(-2) C(-2) N(-2) O(2)" mono_mass="-22.031969">
        <umod:element number="-2" symbol="H"/>
        <umod:element number="-2" symbol="C"/>
        <umod:element number="-2" symbol="N"/>
        <umod:element number="2" symbol="O"/>
      </umod:delta>
      <umod:xref>
        <umod:text>Berlett, Barbara S.; Stadtman, Earl R. Journal of Biological Chemistry (1997), 272(33), 20313-20316.</umod:text>
        <umod:source>Journal</umod:source>
        <umod:url></umod:url>
      </umod:xref>
      <umod:xref>
        <umod:text>9252331</umod:text>
        <umod:source>PubMed PMID</umod:source>
        <umod:url></umod:url>
      </umod:xref>
    </umod:mod>
    <umod:mod approved="true" date_time_modified="2006-11-14 17:40:45" date_time_posted="2005-09-10 22:47:20" full_name="tryptophan oxidation to hydroxykynurenin" group_of_poster="admin" title="Trp->Hydroxykynurenin" username_of_poster="unimod">
      <umod:specificity classification="Chemical derivative" hidden="true" position="Anywhere" site="W" spec_group="1"/>
      <umod:delta avge_mass="19.9881" composition="C(-1) O(2)" mono_mass="19.989829">
        <umod:element number="-1" symbol="C"/>
        <umod:element number="2" symbol="O"/>
      </umod:delta>
      <umod:xref>
        <umod:text>Berlett, Barbara S.; Stadtman, Earl R. Journal of Biological Chemistry (1997), 272(33), 20313-20316.</umod:text>
        <umod:source>Journal</umod:source>
        <umod:url></umod:url>
      </umod:xref>
      <umod:xref>
        <umod:text>Degradation of the amino acids Isoleucine, Leucine and Tryptophan</umod:text>
        <umod:source>Misc. URL</umod:source>
        <umod:url>http://www.lbqp.unb.br/bioq/htm/aulas2D/deg_aa_ile_leu_trp.htm?reload_coolmenus</umod:url>
      </umod:xref>
      <umod:xref>
        <umod:text>9252331</umod:text>
        <umod:source>PubMed PMID</umod:source>
        <umod:url></umod:url>
      </umod:xref>
    </umod:mod>
    <umod:mod approved="true" date_time_modified="2010-02-25 10:49:55" date_time_posted="2004-08-12 20:04:01" full_name="Propionaldehyde +40" group_of_poster="users" title="Delta:H(4)C(3)" username_of_poster="fatcat">
      <umod:specificity classification="Other" hidden="true" position="Anywhere" site="K" spec_group="2"/>
      <umod:specificity classification="Other" hidden="true" position="Anywhere" site="H" spec_group="1"/>
      <umod:specificity classification="Other" hidden="true" position="Protein N-term" site="N-term" spec_group="3"/>
      <umod:delta avge_mass="40.0639" composition="H(4) C(3)" mono_mass="40.031300">
        <umod:element number="4" symbol="H"/>
        <umod:element number="3" symbol="C"/>
      </umod:delta>
    </umod:mod>
    <umod:mod approved="true" date_time_modified="2006-10-15 17:55:18" date_time_posted="2004-08-12 20:02:38" full_name="Acetaldehyde +28" group_of_poster="users" title="Delta:H(4)C(2)" username_of_poster="fatcat">
      <umod:specificity classification="Other" hidden="true" position="Anywhere" site="K" spec_group="2"/>
      <umod:specificity classification="Other" hidden="true" position="Anywhere" site="H" spec_group="1"/>
      <umod:delta avge_mass="28.0532" composition="H(4) C(2)" mono_mass="28.031300">
        <umod:element number="4" symbol="H"/>
        <umod:element number="2" symbol="C"/>
      </umod:delta>
      <umod:misc_notes>Reduction of Schiff base formed between K amino group and acetaldehyde</umod:misc_notes>
    </umod:mod>
    <umod:mod approved="true" date_time_modified="2006-10-13 15:27:46" date_time_posted="2005-10-02 17:31:11" full_name="Dehydroalanine (from Cysteine)" group_of_poster="admin" title="Cys->Dha" username_of_poster="unimod">
      <umod:specificity classification="Chemical derivative" hidden="true" position="Anywhere" site="C" spec_group="1"/>
      <umod:delta avge_mass="-34.0809" composition="H(-2) S(-1)" mono_mass="-33.987721">
        <umod:element number="-2" symbol="H"/>
        <umod:element number="-1" symbol="S"/>
      </umod:delta>
      <umod:xref>
        <umod:text>11212008</umod:text>
        <umod:source>PubMed PMID</umod:source>
        <umod:url></umod:url>
      </umod:xref>
    </umod:mod>
    <umod:mod approved="true" date_time_modified="2006-11-16 15:25:28" date_time_posted="2005-09-10 22:38:24" full_name="Arginine oxidation to glutamic semialdehyde" group_of_poster="admin" title="Arg->GluSA" username_of_poster="unimod">
      <umod:specificity classification="Chemical derivative" hidden="true" position="Anywhere" site="R" spec_group="1"/>
      <umod:delta avge_mass="-43.0711" composition="H(-5) C(-1) N(-3) O" mono_mass="-43.053433">
        <umod:element number="-5" symbol="H"/>
        <umod:element number="-1" symbol="C"/>
        <umod:element number="-3" symbol="N"/>
        <umod:element number="1" symbol="O"/>
      </umod:delta>
      <umod:alt_name>Arginine oxidation to gamma-glutamyl semialdehyde</umod:alt_name>
      <umod:xref>
        <umod:text>Berlett, Barbara S.; Stadtman, Earl R. Journal of Biological Chemistry (1997), 272(33), 20313-20316.</umod:text>
        <umod:source>Journal</umod:source>
        <umod:url></umod:url>
      </umod:xref>
      <umod:xref>
        <umod:text>Jesus Requena, Chien-Chung Chao, Rodney L. Levine, and Earl R. Stadtman, Glutamic and aminoadipic semialdehydes are the main carbonyl products of metal-catalyzed oxidation of proteins, PNAS 98 69-74 (2001)</umod:text>
        <umod:source>Journal</umod:source>
        <umod:url>http://www.pnas.org/cgi/content/full/98/1/69</umod:url>
      </umod:xref>
      <umod:xref>
        <umod:text>9252331</umod:text>
        <umod:source>PubMed PMID</umod:source>
        <umod:url></umod:url>
      </umod:xref>
      <umod:xref>
        <umod:text>1680314</umod:text>
        <umod:source>PubMed PMID</umod:source>
        <umod:url></umod:url>
      </umod:xref>
    </umod:mod>
    <umod:mod approved="true" date_time_modified="2006-10-16 10:12:44" date_time_posted="2005-09-10 22:39:38" full_name="cysteine oxidation to cysteic acid" group_of_poster="admin" title="Trioxidation" username_of_poster="unimod">
      <umod:specificity classification="Chemical derivative" hidden="true" position="Anywhere" site="C" spec_group="1"/>
      <umod:delta avge_mass="47.9982" composition="O(3)" mono_mass="47.984744">
        <umod:element number="3" symbol="O"/>
      </umod:delta>
      <umod:xref>
        <umod:text>14678012</umod:text>
        <umod:source>PubMed PMID</umod:source>
        <umod:url></umod:url>
      </umod:xref>
      <umod:xref>
        <umod:text>Berlett, Barbara S.; Stadtman, Earl R. Journal of Biological Chemistry (1997), 272(33), 20313-20316.</umod:text>
        <umod:source>Journal</umod:source>
        <umod:url></umod:url>
      </umod:xref>
      <umod:xref>
        <umod:text>9252331</umod:text>
        <umod:source>PubMed PMID</umod:source>
        <umod:url></umod:url>
      </umod:xref>
    </umod:mod>
    <umod:mod approved="true" date_time_modified="2006-10-16 15:26:37" date_time_posted="2002-11-25 16:01:48" full_name="Iminobiotinylation" group_of_poster="users" title="Iminobiotin" username_of_poster="toppolzer">
      <umod:specificity classification="Chemical derivative" hidden="true" position="Any N-term" site="N-term" spec_group="2"/>
      <umod:specificity classification="Chemical derivative" hidden="true" position="Anywhere" site="K" spec_group="1"/>
      <umod:delta avge_mass="225.3106" composition="H(15) C(10) N(3) O S" mono_mass="225.093583">
        <umod:element number="15" symbol="H"/>
        <umod:element number="10" symbol="C"/>
        <umod:element number="3" symbol="N"/>
        <umod:element number="1" symbol="O"/>
        <umod:element number="1" symbol="S"/>
      </umod:delta>
      <umod:xref>
        <umod:text>9750125</umod:text>
        <umod:source>PubMed PMID</umod:source>
        <umod:url></umod:url>
      </umod:xref>
    </umod:mod>
    <umod:mod approved="true" date_time_modified="2006-10-16 15:58:19" date_time_posted="2002-11-25 16:12:50" full_name="ESP-Tag light d0" group_of_poster="users" title="ESP" username_of_poster="toppolzer">
      <umod:specificity classification="Isotopic label" hidden="true" position="Any N-term" site="N-term" spec_group="2"/>
      <umod:specificity classification="Isotopic label" hidden="true" position="Anywhere" site="K" spec_group="1"/>
      <umod:delta avge_mass="338.4682" composition="H(26) C(16) N(4) O(2) S" mono_mass="338.177647">
        <umod:element number="26" symbol="H"/>
        <umod:element number="16" symbol="C"/>
        <umod:element number="4" symbol="N"/>
        <umod:element number="2" symbol="O"/>
        <umod:element number="1" symbol="S"/>
      </umod:delta>
      <umod:xref>
        <umod:text>Poster abstract P-48</umod:text>
        <umod:source>Misc. URL</umod:source>
        <umod:url>http://www.wzw.tum.de/proteomik/forum2003/Posters-Abstracts.pdf</umod:url>
      </umod:xref>
    </umod:mod>
    <umod:mod approved="true" date_time_modified="2006-10-16 16:03:06" date_time_posted="2002-11-25 16:18:58" full_name="ESP-Tag heavy d10" group_of_poster="users" title="ESP:2H(10)" username_of_poster="toppolzer">
      <umod:specificity classification="Isotopic label" hidden="true" position="Any N-term" site="N-term" spec_group="2"/>
      <umod:specificity classification="Isotopic label" hidden="true" position="Anywhere" site="K" spec_group="1"/>
      <umod:delta avge_mass="348.5299" composition="H(16) 2H(10) C(16) N(4) O(2) S" mono_mass="348.240414">
        <umod:element number="16" symbol="H"/>
        <umod:element number="10" symbol="2H"/>
        <umod:element number="16" symbol="C"/>
        <umod:element number="4" symbol="N"/>
        <umod:element number="2" symbol="O"/>
        <umod:element number="1" symbol="S"/>
      </umod:delta>
      <umod:xref>
        <umod:text>Poster abstract P-48</umod:text>
        <umod:source>Misc. URL</umod:source>
        <umod:url>http://www.wzw.tum.de/proteomik/forum2003/Posters-Abstracts.pdf</umod:url>
      </umod:xref>
    </umod:mod>
    <umod:mod approved="false" date_time_modified="2006-11-14 11:14:57" date_time_posted="2002-12-04 09:55:19" full_name="NHS-LC-Biotin" group_of_poster="users" title="NHS-LC-Biotin" username_of_poster="toppolzer">
      <umod:specificity classification="Chemical derivative" hidden="true" position="Any N-term" site="N-term" spec_group="2"/>
      <umod:specificity classification="Chemical derivative" hidden="true" position="Anywhere" site="K" spec_group="1"/>
      <umod:delta avge_mass="339.4530" composition="H(25) C(16) N(3) O(3) S" mono_mass="339.161662">
        <umod:element number="25" symbol="H"/>
        <umod:element number="16" symbol="C"/>
        <umod:element number="3" symbol="N"/>
        <umod:element number="3" symbol="O"/>
        <umod:element number="1" symbol="S"/>
      </umod:delta>
      <umod:xref>
        <umod:text>Introduction to Protein Labeling</umod:text>
        <umod:source>Misc. URL</umod:source>
        <umod:url>http://www.piercenet.com/Proteomics/browse.cfm?fldID=84EBE112-F871-4CA5-807F-47327153CFCB</umod:url>
      </umod:xref>
      <umod:xref>
        <umod:text>EZ-Link Sulfo-NHS-Biotin Reagents</umod:text>
        <umod:source>Misc. URL</umod:source>
        <umod:url>http://www.piercenet.com/Products/Browse.cfm?fldID=8D38BA83-EFDC-421A-853F-E96EBA380612</umod:url>
      </umod:xref>
    </umod:mod>
    <umod:mod approved="false" date_time_modified="2006-11-14 11:15:06" date_time_posted="2002-12-27 09:08:56" full_name="EDT-maleimide-PEO-biotin" group_of_poster="users" title="EDT-maleimide-PEO-biotin" username_of_poster="take">
      <umod:specificity classification="Chemical derivative" hidden="true" position="Anywhere" site="T" spec_group="2"/>
      <umod:specificity classification="Chemical derivative" hidden="true" position="Anywhere" site="S" spec_group="1"/>
      <umod:delta avge_mass="601.8021" composition="H(39) C(25) N(5) O(6) S(3)" mono_mass="601.206246">
        <umod:element number="39" symbol="H"/>
        <umod:element number="25" symbol="C"/>
        <umod:element number="5" symbol="N"/>
        <umod:element number="6" symbol="O"/>
        <umod:element number="3" symbol="S"/>
      </umod:delta>
      <umod:xref>
        <umod:text>EZ-Link Maleimide PEOn-Biotin (n = 2 and 11)</umod:text>
        <umod:source>Misc. URL</umod:source>
        <umod:url>http://www.piercenet.com/Products/Browse.cfm?fldID=01031005</umod:url>
      </umod:xref>
    </umod:mod>
    <umod:mod approved="true" date_time_modified="2006-10-16 10:33:45" date_time_posted="2003-01-09 04:14:06" full_name="IMID d0" group_of_poster="users" title="IMID" username_of_poster="Liao">
      <umod:specificity classification="Isotopic label" hidden="true" position="Anywhere" site="K" spec_group="1"/>
      <umod:delta avge_mass="68.0773" composition="H(4) C(3) N(2)" mono_mass="68.037448">
        <umod:element number="4" symbol="H"/>
        <umod:element number="3" symbol="C"/>
        <umod:element number="2" symbol="N"/>
      </umod:delta>
      <umod:alt_name>2-methoxy-4,5-dihydro-1H-imidazole derivative</umod:alt_name>
      <umod:alt_name>Lys imidazole</umod:alt_name>
      <umod:xref>
        <umod:text>11746907</umod:text>
        <umod:source>PubMed PMID</umod:source>
        <umod:url></umod:url>
      </umod:xref>
      <umod:xref>
        <umod:text>Rapid Communications in Mass Spectrometry, Volume 15, Issue 24 , Pages 2387 - 2392</umod:text>
        <umod:source>Journal</umod:source>
        <umod:url>http://dx.doi.org/10.1002/rcm.517</umod:url>
      </umod:xref>
      <umod:xref>
        <umod:text>Agilent Lys Tag 4H Reagent Kit</umod:text>
        <umod:source>Misc. URL</umod:source>
        <umod:url>http://www.chem.agilent.com/cag/lystag.asp</umod:url>
      </umod:xref>
      <umod:xref>
        <umod:text>Poster: Kelly Zhang, Gordon Nicol, Nina Zolotarjova, Cory Szafranski, Jerome Bailey, Liang-Sheng Yang, and Barry Boyes</umod:text>
        <umod:source>Misc. URL</umod:source>
        <umod:url>http://www.chem.agilent.com/cag/other/IMTHUPO2003.pdf</umod:url>
      </umod:xref>
    </umod:mod>
    <umod:mod approved="true" date_time_modified="2006-10-16 11:06:13" date_time_posted="2003-01-09 04:15:25" full_name="IMID d4" group_of_poster="users" title="IMID:2H(4)" username_of_poster="Liao">
      <umod:specificity classification="Isotopic label" hidden="true" position="Anywhere" site="K" spec_group="1"/>
      <umod:delta avge_mass="72.1019" composition="2H(4) C(3) N(2)" mono_mass="72.062555">
        <umod:element number="4" symbol="2H"/>
        <umod:element number="3" symbol="C"/>
        <umod:element number="2" symbol="N"/>
      </umod:delta>
      <umod:alt_name>2-methoxy-4,5-dihydro-1H-imidazole derivative</umod:alt_name>
      <umod:xref>
        <umod:text>Rapid Communications in Mass Spectrometry, Volume 15, Issue 24 , Pages 2387 - 2392</umod:text>
        <umod:source>Journal</umod:source>
        <umod:url>http://dx.doi.org/10.1002/rcm.517</umod:url>
      </umod:xref>
      <umod:xref>
        <umod:text>Agilent Lys Tag 4H Reagent Kit</umod:text>
        <umod:source>Misc. URL</umod:source>
        <umod:url>http://www.chem.agilent.com/cag/lystag.asp</umod:url>
      </umod:xref>
      <umod:xref>
        <umod:text>11746907</umod:text>
        <umod:source>PubMed PMID</umod:source>
        <umod:url></umod:url>
      </umod:xref>
      <umod:xref>
        <umod:text>Poster: Kelly Zhang, Gordon Nicol, Nina Zolotarjova, Cory Szafranski, Jerome Bailey, Liang-Sheng Yang, and Barry Boyes</umod:text>
        <umod:source>Misc. URL</umod:source>
        <umod:url>http://www.chem.agilent.com/cag/other/IMTHUPO2003.pdf</umod:url>
      </umod:xref>
    </umod:mod>
    <umod:mod approved="false" date_time_modified="2006-11-14 12:12:01" date_time_posted="2005-09-10 22:51:13" full_name="oxidized Lysine biotinylated with biotin hydrazide" group_of_poster="admin" title="Lysbiotinhydrazide" username_of_poster="unimod">
      <umod:specificity classification="Chemical derivative" hidden="true" position="Anywhere" site="K" spec_group="1"/>
      <umod:delta avge_mass="241.3100" composition="H(15) C(10) N(3) O(2) S" mono_mass="241.088497">
        <umod:element number="15" symbol="H"/>
        <umod:element number="10" symbol="C"/>
        <umod:element number="3" symbol="N"/>
        <umod:element number="2" symbol="O"/>
        <umod:element number="1" symbol="S"/>
      </umod:delta>
      <umod:xref>
        <umod:text>http://www.piercenet.com/Proteomics/browse.cfm?fldID=84EBE112-F871-4CA5-807F-47327153CFCB</umod:text>
        <umod:source>Misc. URL</umod:source>
        <umod:url></umod:url>
      </umod:xref>
      <umod:xref>
        <umod:text>Yoo, Byoung-Sam; Regnier, Fred E. Electrophoresis (2004), 25(9), 1334-1341</umod:text>
        <umod:source>Journal</umod:source>
        <umod:url></umod:url>
      </umod:xref>
    </umod:mod>
    <umod:mod approved="true" date_time_modified="2006-10-16 11:07:07" date_time_posted="2003-01-14 08:10:30" full_name="Acrylamide d3" group_of_poster="users" title="Propionamide:2H(3)" username_of_poster="Liao">
      <umod:specificity classification="Isotopic label" hidden="true" position="Anywhere" site="C" spec_group="1"/>
      <umod:delta avge_mass="74.0964" composition="H(2) 2H(3) C(3) N O" mono_mass="74.055944">
        <umod:element number="2" symbol="H"/>
        <umod:element number="3" symbol="2H"/>
        <umod:element number="3" symbol="C"/>
        <umod:element number="1" symbol="N"/>
        <umod:element number="1" symbol="O"/>
      </umod:delta>
    </umod:mod>
    <umod:mod approved="true" date_time_modified="2006-10-16 10:02:15" date_time_posted="2005-09-10 22:52:38" full_name="Oxidation to nitro" group_of_poster="admin" title="Nitro" username_of_poster="unimod">
      <umod:specificity classification="Chemical derivative" hidden="true" position="Anywhere" site="Y" spec_group="2"/>
      <umod:specificity classification="Chemical derivative" hidden="true" position="Anywhere" site="W" spec_group="1"/>
      <umod:delta avge_mass="44.9976" composition="H(-1) N O(2)" mono_mass="44.985078">
        <umod:element number="-1" symbol="H"/>
        <umod:element number="1" symbol="N"/>
        <umod:element number="2" symbol="O"/>
      </umod:delta>
      <umod:xref>
        <umod:text>8839040</umod:text>
        <umod:source>PubMed PMID</umod:source>
        <umod:url></umod:url>
      </umod:xref>
      <umod:xref>
        <umod:text>9252331</umod:text>
        <umod:source>PubMed PMID</umod:source>
        <umod:url></umod:url>
      </umod:xref>
      <umod:xref>
        <umod:text>Berlett, Barbara S.; Stadtman, Earl R. Journal of Biological Chemistry (1997), 272(33), 20313-20316.</umod:text>
        <umod:source>Journal</umod:source>
        <umod:url></umod:url>
      </umod:xref>
    </umod:mod>
    <umod:mod approved="true" date_time_modified="2006-10-16 15:32:17" date_time_posted="2003-01-27 10:27:11" full_name="Applied Biosystems cleavable ICAT(TM) light" group_of_poster="users" title="ICAT-C" username_of_poster="tpjd2">
      <umod:specificity classification="Isotopic label" hidden="false" position="Anywhere" site="C" spec_group="1"/>
      <umod:delta avge_mass="227.2603" composition="H(17) C(10) N(3) O(3)" mono_mass="227.126991">
        <umod:element number="17" symbol="H"/>
        <umod:element number="10" symbol="C"/>
        <umod:element number="3" symbol="N"/>
        <umod:element number="3" symbol="O"/>
      </umod:delta>
      <umod:xref>
        <umod:text>ICAT page from the Royal Society of Chemistry</umod:text>
        <umod:source>Misc. URL</umod:source>
        <umod:url>http://www.chemsoc.org/exemplarchem/entries/2002/proteomics/icat.htm</umod:url>
      </umod:xref>
      <umod:xref>
        <umod:text>Applied Biosystems product page</umod:text>
        <umod:source>Misc. URL</umod:source>
        <umod:url>https://products.appliedbiosystems.com/ab/en/US/adirect/ab?cmd=catNavigate2&amp;catID=600902</umod:url>
      </umod:xref>
      <umod:xref>
        <umod:text>Cleavable ICAT Reagent Kit for Protein Labeling</umod:text>
        <umod:source>Misc. URL</umod:source>
        <umod:url>http://docs.appliedbiosystems.com/pebiodocs/04333373.pdf</umod:url>
      </umod:xref>
    </umod:mod>
    <umod:mod approved="true" date_time_modified="2010-02-25 10:49:11" date_time_posted="2004-08-12 20:01:03" full_name="Acetaldehyde +26" group_of_poster="users" title="Delta:H(2)C(2)" username_of_poster="fatcat">
      <umod:specificity classification="Other" hidden="true" position="Anywhere" site="K" spec_group="2"/>
      <umod:specificity classification="Other" hidden="true" position="Anywhere" site="H" spec_group="1"/>
      <umod:specificity classification="Other" hidden="true" position="Protein N-term" site="N-term" spec_group="3"/>
      <umod:delta avge_mass="26.0373" composition="H(2) C(2)" mono_mass="26.015650">
        <umod:element number="2" symbol="H"/>
        <umod:element number="2" symbol="C"/>
      </umod:delta>
      <umod:xref>
        <umod:text>7744761</umod:text>
        <umod:source>PubMed PMID</umod:source>
        <umod:url></umod:url>
      </umod:xref>
      <umod:misc_notes>Lys modification is formation of Schiff base.</umod:misc_notes>
    </umod:mod>
    <umod:mod approved="true" date_time_modified="2006-10-14 09:39:53" date_time_posted="2005-09-10 22:48:33" full_name="tryptophan oxidation to kynurenin" group_of_poster="admin" title="Trp->Kynurenin" username_of_poster="unimod">
      <umod:specificity classification="Chemical derivative" hidden="true" position="Anywhere" site="W" spec_group="1"/>
      <umod:delta avge_mass="3.9887" composition="C(-1) O" mono_mass="3.994915">
        <umod:element number="-1" symbol="C"/>
        <umod:element number="1" symbol="O"/>
      </umod:delta>
      <umod:xref>
        <umod:text>Berlett, Barbara S.; Stadtman, Earl R. Journal of Biological Chemistry (1997), 272(33), 20313-20316.</umod:text>
        <umod:source>Journal</umod:source>
        <umod:url></umod:url>
      </umod:xref>
      <umod:xref>
        <umod:text>9252331</umod:text>
        <umod:source>PubMed PMID</umod:source>
        <umod:url></umod:url>
      </umod:xref>
    </umod:mod>
    <umod:mod approved="true" date_time_modified="2006-10-13 18:27:28" date_time_posted="2005-09-10 22:49:59" full_name="Lysine oxidation to aminoadipic semialdehyde" group_of_poster="admin" title="Lys->Allysine" username_of_poster="unimod">
      <umod:specificity classification="Post-translational" hidden="true" position="Anywhere" site="K" spec_group="1"/>
      <umod:delta avge_mass="-1.0311" composition="H(-3) N(-1) O" mono_mass="-1.031634">
        <umod:element number="-3" symbol="H"/>
        <umod:element number="-1" symbol="N"/>
        <umod:element number="1" symbol="O"/>
      </umod:delta>
      <umod:xref>
        <umod:text>AA0121</umod:text>
        <umod:source>RESID</umod:source>
        <umod:url></umod:url>
      </umod:xref>
      <umod:xref>
        <umod:text>ALLYS</umod:text>
        <umod:source>FindMod</umod:source>
        <umod:url></umod:url>
      </umod:xref>
      <umod:xref>
        <umod:text>9252331</umod:text>
        <umod:source>PubMed PMID</umod:source>
        <umod:url></umod:url>
      </umod:xref>
      <umod:xref>
        <umod:text>11120890</umod:text>
        <umod:source>PubMed PMID</umod:source>
        <umod:url></umod:url>
      </umod:xref>
      <umod:xref>
        <umod:text>Berlett, Barbara S.; Stadtman, Earl R. Journal of Biological Chemistry (1997), 272(33), 20313-20316.</umod:text>
        <umod:source>Journal</umod:source>
        <umod:url></umod:url>
      </umod:xref>
    </umod:mod>
    <umod:mod approved="true" date_time_modified="2006-10-16 15:34:14" date_time_posted="2003-01-27 10:32:53" full_name="Applied Biosystems cleavable ICAT(TM) heavy" group_of_poster="users" title="ICAT-C:13C(9)" username_of_poster="tpjd2">
      <umod:specificity classification="Isotopic label" hidden="false" position="Anywhere" site="C" spec_group="1"/>
      <umod:delta avge_mass="236.1942" composition="H(17) C 13C(9) N(3) O(3)" mono_mass="236.157185">
        <umod:element number="17" symbol="H"/>
        <umod:element number="1" symbol="C"/>
        <umod:element number="9" symbol="13C"/>
        <umod:element number="3" symbol="N"/>
        <umod:element number="3" symbol="O"/>
      </umod:delta>
      <umod:xref>
        <umod:text>Cleavable ICAT Reagent Kit for Protein Labeling</umod:text>
        <umod:source>Misc. URL</umod:source>
        <umod:url>http://docs.appliedbiosystems.com/pebiodocs/04333373.pdf</umod:url>
      </umod:xref>
      <umod:xref>
        <umod:text>Applied Biosystems product page</umod:text>
        <umod:source>Misc. URL</umod:source>
        <umod:url>https://products.appliedbiosystems.com/ab/en/US/adirect/ab?cmd=catNavigate2&amp;catID=600902</umod:url>
      </umod:xref>
      <umod:xref>
        <umod:text>ICAT page from the Royal Society of Chemistry</umod:text>
        <umod:source>Misc. URL</umod:source>
        <umod:url>http://www.chemsoc.org/exemplarchem/entries/2002/proteomics/icat.htm</umod:url>
      </umod:xref>
    </umod:mod>
    <umod:mod approved="true" date_time_modified="2006-10-16 14:08:15" date_time_posted="2003-01-27 18:24:14" full_name="Addition of N-formyl met" group_of_poster="users" title="FormylMet" username_of_poster="jphilip">
      <umod:specificity classification="Pre-translational" hidden="true" position="Protein N-term" site="N-term" spec_group="1">
        <umod:misc_notes>only with Listeria monocytogenes (gram-positive bacteria)</umod:misc_notes>
      </umod:specificity>
      <umod:delta avge_mass="159.2062" composition="H(9) C(6) N O(2) S" mono_mass="159.035399">
        <umod:element number="9" symbol="H"/>
        <umod:element number="6" symbol="C"/>
        <umod:element number="1" symbol="N"/>
        <umod:element number="2" symbol="O"/>
        <umod:element number="1" symbol="S"/>
      </umod:delta>
      <umod:xref>
        <umod:text>AA0021</umod:text>
        <umod:source>RESID</umod:source>
        <umod:url></umod:url>
      </umod:xref>
      <umod:xref>
        <umod:text>10825024</umod:text>
        <umod:source>PubMed PMID</umod:source>
        <umod:url></umod:url>
      </umod:xref>
      <umod:xref>
        <umod:text>8758896</umod:text>
        <umod:source>PubMed PMID</umod:source>
        <umod:url></umod:url>
      </umod:xref>
    </umod:mod>
    <umod:mod approved="true" date_time_modified="2006-10-16 13:36:10" date_time_posted="2003-01-30 09:52:51" full_name="N-ethylmaleimide on cysteines" group_of_poster="users" title="Nethylmaleimide" username_of_poster="Pflieger">
      <umod:specificity classification="Chemical derivative" hidden="true" position="Anywhere" site="C" spec_group="1"/>
      <umod:delta avge_mass="125.1253" composition="H(7) C(6) N O(2)" mono_mass="125.047679">
        <umod:element number="7" symbol="H"/>
        <umod:element number="6" symbol="C"/>
        <umod:element number="1" symbol="N"/>
        <umod:element number="2" symbol="O"/>
      </umod:delta>
      <umod:alt_name>CysNEM</umod:alt_name>
      <umod:xref>
        <umod:text>reaction</umod:text>
        <umod:source>Misc. URL</umod:source>
        <umod:url>http://www.chemistry.ucsc.edu/~fink/231/Image118.gif</umod:url>
      </umod:xref>
      <umod:xref>
        <umod:text>12777388</umod:text>
        <umod:source>PubMed PMID</umod:source>
        <umod:url></umod:url>
      </umod:xref>
      <umod:xref>
        <umod:text>11813307</umod:text>
        <umod:source>PubMed PMID</umod:source>
        <umod:url></umod:url>
      </umod:xref>
    </umod:mod>
    <umod:mod approved="false" date_time_modified="2006-11-14 12:10:49" date_time_posted="2003-02-21 00:53:43" full_name="Oxidized lysine biotinylated with biotin-LC-hydrazide, reduced" group_of_poster="users" title="OxLysBiotinRed" username_of_poster="S_Lee">
      <umod:specificity classification="Chemical derivative" hidden="true" position="Anywhere" site="K" spec_group="1"/>
      <umod:delta avge_mass="354.4676" composition="H(26) C(16) N(4) O(3) S" mono_mass="354.172562">
        <umod:element number="26" symbol="H"/>
        <umod:element number="16" symbol="C"/>
        <umod:element number="4" symbol="N"/>
        <umod:element number="3" symbol="O"/>
        <umod:element number="1" symbol="S"/>
      </umod:delta>
    </umod:mod>
    <umod:mod approved="true" date_time_modified="2006-10-16 15:52:42" date_time_posted="2003-03-13 09:36:40" full_name="Thio Ether Formation - BTP Adduct" group_of_poster="users" title="IBTP" username_of_poster="MRCDunn">
      <umod:specificity classification="Chemical derivative" hidden="true" position="Anywhere" site="C" spec_group="1"/>
      <umod:delta avge_mass="316.3759" composition="H(21) C(22) P" mono_mass="316.138088">
        <umod:element number="21" symbol="H"/>
        <umod:element number="22" symbol="C"/>
        <umod:element number="1" symbol="P"/>
      </umod:delta>
      <umod:xref>
        <umod:text>J. Biol. Chem 2002 vol277 pp17048-17056</umod:text>
        <umod:source>Journal</umod:source>
        <umod:url></umod:url>
      </umod:xref>
      <umod:xref>
        <umod:text>11861642</umod:text>
        <umod:source>PubMed PMID</umod:source>
        <umod:url></umod:url>
      </umod:xref>
    </umod:mod>
    <umod:mod approved="false" date_time_modified="2006-11-14 12:10:53" date_time_posted="2003-02-21 01:25:11" full_name="Oxidized lysine biotinylated with biotin-LC-hydrazide" group_of_poster="users" title="OxLysBiotin" username_of_poster="S_Lee">
      <umod:specificity classification="Chemical derivative" hidden="true" position="Anywhere" site="K" spec_group="1"/>
      <umod:delta avge_mass="352.4518" composition="H(24) C(16) N(4) O(3) S" mono_mass="352.156911">
        <umod:element number="24" symbol="H"/>
        <umod:element number="16" symbol="C"/>
        <umod:element number="4" symbol="N"/>
        <umod:element number="3" symbol="O"/>
        <umod:element number="1" symbol="S"/>
      </umod:delta>
    </umod:mod>
    <umod:mod approved="false" date_time_modified="2006-11-14 12:11:11" date_time_posted="2003-02-21 01:34:28" full_name="Oxidized proline biotinylated with biotin-LC-hydrazide, reduced" group_of_poster="users" title="OxProBiotinRed" username_of_poster="S_Lee">
      <umod:specificity classification="Chemical derivative" hidden="true" position="Anywhere" site="P" spec_group="1"/>
      <umod:delta avge_mass="371.4982" composition="H(29) C(16) N(5) O(3) S" mono_mass="371.199111">
        <umod:element number="29" symbol="H"/>
        <umod:element number="16" symbol="C"/>
        <umod:element number="5" symbol="N"/>
        <umod:element number="3" symbol="O"/>
        <umod:element number="1" symbol="S"/>
      </umod:delta>
    </umod:mod>
    <umod:mod approved="false" date_time_modified="2006-11-14 12:11:17" date_time_posted="2003-02-21 01:35:44" full_name="Oxidized Proline biotinylated with biotin-LC-hydrazide" group_of_poster="users" title="OxProBiotin" username_of_poster="S_Lee">
      <umod:specificity classification="Chemical derivative" hidden="true" position="Anywhere" site="P" spec_group="1"/>
      <umod:delta avge_mass="369.4823" composition="H(27) C(16) N(5) O(3) S" mono_mass="369.183461">
        <umod:element number="27" symbol="H"/>
        <umod:element number="16" symbol="C"/>
        <umod:element number="5" symbol="N"/>
        <umod:element number="3" symbol="O"/>
        <umod:element number="1" symbol="S"/>
      </umod:delta>
    </umod:mod>
    <umod:mod approved="false" date_time_modified="2006-11-14 12:11:31" date_time_posted="2003-02-21 01:41:19" full_name="Oxidized arginine biotinylated with biotin-LC-hydrazide" group_of_poster="users" title="OxArgBiotin" username_of_poster="S_Lee">
      <umod:specificity classification="Chemical derivative" hidden="true" position="Anywhere" site="R" spec_group="1"/>
      <umod:delta avge_mass="310.4118" composition="H(22) C(15) N(2) O(3) S" mono_mass="310.135113">
        <umod:element number="22" symbol="H"/>
        <umod:element number="15" symbol="C"/>
        <umod:element number="2" symbol="N"/>
        <umod:element number="3" symbol="O"/>
        <umod:element number="1" symbol="S"/>
      </umod:delta>
      <umod:xref>
        <umod:text>Reference  http://www.piercenet.com/Proteomics/browse.cfm?fldID=84EBE112-F871-4CA5-807F-47327153CFCB</umod:text>
        <umod:source>Misc. URL</umod:source>
        <umod:url></umod:url>
      </umod:xref>
      <umod:xref>
        <umod:text>http://web.indstate.edu/thcme/mwking/nitrogen-metabolism.html#urea</umod:text>
        <umod:source>Misc. URL</umod:source>
        <umod:url></umod:url>
      </umod:xref>
    </umod:mod>
    <umod:mod approved="false" date_time_modified="2006-11-14 12:11:35" date_time_posted="2003-02-21 01:43:00" full_name="Oxidized arginine biotinylated with biotin-LC-hydrazide, reduced" group_of_poster="users" title="OxArgBiotinRed" username_of_poster="S_Lee">
      <umod:specificity classification="Chemical derivative" hidden="true" position="Anywhere" site="R" spec_group="1"/>
      <umod:delta avge_mass="312.4277" composition="H(24) C(15) N(2) O(3) S" mono_mass="312.150763">
        <umod:element number="24" symbol="H"/>
        <umod:element number="15" symbol="C"/>
        <umod:element number="2" symbol="N"/>
        <umod:element number="3" symbol="O"/>
        <umod:element number="1" symbol="S"/>
      </umod:delta>
      <umod:xref>
        <umod:text>http://web.indstate.edu/thcme/mwking/nitrogen-metabolism.html#urea</umod:text>
        <umod:source>Misc. URL</umod:source>
        <umod:url></umod:url>
      </umod:xref>
      <umod:xref>
        <umod:text>http://www.piercenet.com/Proteomics/browse.cfm?fldID=84EBE112-F871-4CA5-807F-47327153CFCB</umod:text>
        <umod:source>Misc. URL</umod:source>
        <umod:url></umod:url>
      </umod:xref>
    </umod:mod>
    <umod:mod approved="true" date_time_modified="2006-10-16 17:01:15" date_time_posted="2003-02-24 07:18:42" full_name="EDT-iodo-PEO-biotin" group_of_poster="users" title="EDT-iodoacetyl-PEO-biotin" username_of_poster="take">
      <umod:specificity classification="Chemical derivative" hidden="true" position="Anywhere" site="T" spec_group="2"/>
      <umod:specificity classification="Chemical derivative" hidden="true" position="Anywhere" site="S" spec_group="1"/>
      <umod:delta avge_mass="490.7034" composition="H(34) C(20) N(4) O(4) S(3)" mono_mass="490.174218">
        <umod:element number="34" symbol="H"/>
        <umod:element number="20" symbol="C"/>
        <umod:element number="4" symbol="N"/>
        <umod:element number="4" symbol="O"/>
        <umod:element number="3" symbol="S"/>
      </umod:delta>
    </umod:mod>
    <umod:mod approved="true" date_time_modified="2008-04-21 18:24:57" date_time_posted="2003-04-30 13:32:37" full_name="ubiquitinylation residue" group_of_poster="users" title="GlyGly" username_of_poster="gielbert">
      <umod:specificity classification="Other" hidden="true" position="Anywhere" site="T" spec_group="3"/>
      <umod:specificity classification="Other" hidden="true" position="Anywhere" site="S" spec_group="2"/>
      <umod:specificity classification="Other" hidden="true" position="Anywhere" site="C" spec_group="4"/>
      <umod:specificity classification="Other" hidden="true" position="Anywhere" site="K" spec_group="1"/>
      <umod:delta avge_mass="114.1026" composition="H(6) C(4) N(2) O(2)" mono_mass="114.042927">
        <umod:element number="6" symbol="H"/>
        <umod:element number="4" symbol="C"/>
        <umod:element number="2" symbol="N"/>
        <umod:element number="2" symbol="O"/>
      </umod:delta>
      <umod:alt_name>glycineglycine</umod:alt_name>
      <umod:xref>
        <umod:text>Grou et al., J Biol Chem. 2008 Mar 22; Epub</umod:text>
        <umod:source>Journal</umod:source>
        <umod:url>http://www.jbc.org/cgi/content/abstract/M800402200v1</umod:url>
      </umod:xref>
      <umod:xref>
        <umod:text>Wang et al., J Cell Biol. 2007 May 21;177(4):613-24</umod:text>
        <umod:source>Journal</umod:source>
        <umod:url>http://www.ncbi.nlm.nih.gov/pubmed/17502423</umod:url>
      </umod:xref>
      <umod:xref>
        <umod:text>12872131</umod:text>
        <umod:source>PubMed PMID</umod:source>
        <umod:url></umod:url>
      </umod:xref>
      <umod:xref>
        <umod:text>The Ubiquitin System for Protein Modification and Degradation</umod:text>
        <umod:source>Misc. URL</umod:source>
        <umod:url>http://www.nottingham.ac.uk/biochemcourses/students/ub/ubindex.html</umod:url>
      </umod:xref>
      <umod:misc_notes>The two glycine residues left on ubiquitinylated lysine after tryptic digestion</umod:misc_notes>
    </umod:mod>
    <umod:mod approved="true" date_time_modified="2006-11-14 12:01:57" date_time_posted="2003-05-01 13:28:36" full_name="Formylation" group_of_poster="users" title="Formyl" username_of_poster="pnacman">
      <umod:specificity classification="Post-translational" hidden="false" position="Protein N-term" site="N-term" spec_group="5">
        <umod:misc_notes>A protein in which either the N-terminal N-formylmethionine has not been processed by the methionyl-tRNA formyltransferase or which is posttranslationally modified by the attachment of at least one formyl group.</umod:misc_notes>
      </umod:specificity>
      <umod:specificity classification="Artefact" hidden="true" position="Anywhere" site="T" spec_group="4">
        <umod:misc_notes>Can occur under CNBr cleavage conditions (70% HCOOH)</umod:misc_notes>
      </umod:specificity>
      <umod:specificity classification="Artefact" hidden="true" position="Anywhere" site="K" spec_group="1">
        <umod:misc_notes>Can occur under CNBr cleavage conditions (70% HCOOH)</umod:misc_notes>
      </umod:specificity>
      <umod:specificity classification="Artefact" hidden="false" position="Any N-term" site="N-term" spec_group="2">
        <umod:misc_notes>Can occur under CNBr cleavage conditions (70% HCOOH)</umod:misc_notes>
      </umod:specificity>
      <umod:specificity classification="Artefact" hidden="true" position="Anywhere" site="S" spec_group="3">
        <umod:misc_notes>Can occur under CNBr cleavage conditions (70% HCOOH)</umod:misc_notes>
      </umod:specificity>
      <umod:delta avge_mass="28.0101" composition="C O" mono_mass="27.994915">
        <umod:element number="1" symbol="C"/>
        <umod:element number="1" symbol="O"/>
      </umod:delta>
      <umod:xref>
        <umod:text>AA0211</umod:text>
        <umod:source>RESID</umod:source>
        <umod:url></umod:url>
      </umod:xref>
      <umod:xref>
        <umod:text>15799070</umod:text>
        <umod:source>PubMed PMID</umod:source>
        <umod:url></umod:url>
      </umod:xref>
      <umod:xref>
        <umod:text>AA0021</umod:text>
        <umod:source>RESID</umod:source>
        <umod:url></umod:url>
      </umod:xref>
      <umod:xref>
        <umod:text>FORM</umod:text>
        <umod:source>FindMod</umod:source>
        <umod:url></umod:url>
      </umod:xref>
      <umod:xref>
        <umod:text>AA0384</umod:text>
        <umod:source>RESID</umod:source>
        <umod:url></umod:url>
      </umod:xref>
      <umod:xref>
        <umod:text>AA0057</umod:text>
        <umod:source>RESID</umod:source>
        <umod:url></umod:url>
      </umod:xref>
      <umod:xref>
        <umod:text>AA0384</umod:text>
        <umod:source>RESID</umod:source>
        <umod:url></umod:url>
      </umod:xref>
    </umod:mod>
    <umod:mod approved="true" date_time_modified="2006-10-16 16:02:00" date_time_posted="2003-05-07 19:54:20" full_name="N-iodoacetyl, p-chlorobenzyl-12C6-glucamine" group_of_poster="users" title="ICAT-H" username_of_poster="allis">
      <umod:specificity classification="Isotopic label" hidden="true" position="Anywhere" site="C" spec_group="1"/>
      <umod:delta avge_mass="345.7754" composition="H(20) C(15) N O(6) Cl" mono_mass="345.097915">
        <umod:element number="20" symbol="H"/>
        <umod:element number="15" symbol="C"/>
        <umod:element number="1" symbol="N"/>
        <umod:element number="6" symbol="O"/>
        <umod:element number="1" symbol="Cl"/>
      </umod:delta>
      <umod:alt_name>Harbury glyco-ICAT C12</umod:alt_name>
      <umod:xref>
        <umod:text>Silverman, Harbury,  J. Biol. Chem.  2002, 277, 34, pp. 30968-30975</umod:text>
        <umod:source>Journal</umod:source>
        <umod:url></umod:url>
      </umod:xref>
      <umod:xref>
        <umod:text>12185208</umod:text>
        <umod:source>PubMed PMID</umod:source>
        <umod:url></umod:url>
      </umod:xref>
    </umod:mod>
    <umod:mod approved="true" date_time_modified="2006-10-16 16:04:02" date_time_posted="2003-05-07 19:56:12" full_name="N-iodoacetyl, p-chlorobenzyl-13C6-glucamine" group_of_poster="users" title="ICAT-H:13C(6)" username_of_poster="allis">
      <umod:specificity classification="Isotopic label" hidden="true" position="Anywhere" site="C" spec_group="1"/>
      <umod:delta avge_mass="351.7313" composition="H(20) C(9) 13C(6) N O(6) Cl" mono_mass="351.118044">
        <umod:element number="20" symbol="H"/>
        <umod:element number="9" symbol="C"/>
        <umod:element number="6" symbol="13C"/>
        <umod:element number="1" symbol="N"/>
        <umod:element number="6" symbol="O"/>
        <umod:element number="1" symbol="Cl"/>
      </umod:delta>
      <umod:alt_name>Harbury glyco-ICAT C13</umod:alt_name>
      <umod:xref>
        <umod:text>Silverman, Harbury,  J. Biol. Chem.  2002, 277, 34, pp. 30968-30975</umod:text>
        <umod:source>Journal</umod:source>
        <umod:url></umod:url>
      </umod:xref>
      <umod:xref>
        <umod:text>12185208</umod:text>
        <umod:source>PubMed PMID</umod:source>
        <umod:url></umod:url>
      </umod:xref>
    </umod:mod>
    <umod:mod approved="true" date_time_modified="2006-10-18 11:17:39" date_time_posted="2006-10-15 18:29:43" full_name="Replacement of proton by potassium" group_of_poster="" title="Cation:K" username_of_poster="unimod">
      <umod:specificity classification="Artefact" hidden="true" position="Any C-term" site="C-term" spec_group="2"/>
      <umod:specificity classification="Artefact" hidden="true" position="Anywhere" site="E" spec_group="1"/>
      <umod:specificity classification="Artefact" hidden="true" position="Anywhere" site="D" spec_group="1"/>
      <umod:delta avge_mass="38.0904" composition="H(-1) K" mono_mass="37.955882">
        <umod:element number="-1" symbol="H"/>
        <umod:element number="1" symbol="K"/>
      </umod:delta>
    </umod:mod>
    <umod:mod approved="true" date_time_modified="2010-03-22 13:33:17" date_time_posted="2003-06-05 13:38:19" full_name="3-sulfanylpropanoyl" group_of_poster="users" title="Thioacyl" username_of_poster="rabah">
      <umod:specificity classification="Other" hidden="true" position="Anywhere" site="N-term" spec_group="2"/>
      <umod:specificity classification="Other" hidden="true" position="Anywhere" site="K" spec_group="1"/>
      <umod:delta avge_mass="88.1283" composition="H(4) C(3) O S" mono_mass="87.998285">
        <umod:element number="4" symbol="H"/>
        <umod:element number="3" symbol="C"/>
        <umod:element number="1" symbol="O"/>
        <umod:element number="1" symbol="S"/>
      </umod:delta>
      <umod:xref>
        <umod:text>11710128</umod:text>
        <umod:source>PubMed PMID</umod:source>
        <umod:url></umod:url>
      </umod:xref>
      <umod:xref>
        <umod:text>3155470</umod:text>
        <umod:source>PubMed PMID</umod:source>
        <umod:url></umod:url>
      </umod:xref>
      <umod:xref>
        <umod:text>Lomant, A.J. and Fairbanks, G., J.Mol. Biol. 104, 243-261 (1976)</umod:text>
        <umod:source>Journal</umod:source>
        <umod:url></umod:url>
      </umod:xref>
      <umod:xref>
        <umod:text>Lee,W.T. and Conrad, D.H. 1985, J. Immunol. 134:518</umod:text>
        <umod:source>Journal</umod:source>
        <umod:url></umod:url>
      </umod:xref>
      <umod:xref>
        <umod:text>957432</umod:text>
        <umod:source>PubMed PMID</umod:source>
        <umod:url></umod:url>
      </umod:xref>
      <umod:misc_notes>Reduced product of reaction with 3,3-Dithio-bis-(sulfosuccinimidyl)propionate. Note that name thioacyl is misleading and subject to change in a future revision.</umod:misc_notes>
    </umod:mod>
    <umod:mod approved="true" date_time_modified="2007-07-08 18:42:53" date_time_posted="2003-06-19 19:54:25" full_name="fluorophenylalanine replacement of phenylalanine" group_of_poster="users" title="Fluoro" username_of_poster="jschulte">
      <umod:specificity classification="Non-standard residue" hidden="true" position="Anywhere" site="W" spec_group="2"/>
      <umod:specificity classification="Non-standard residue" hidden="true" position="Anywhere" site="F" spec_group="1"/>
      <umod:specificity classification="Non-standard residue" hidden="true" position="Anywhere" site="Y" spec_group="3"/>
      <umod:delta avge_mass="17.9905" composition="H(-1) F" mono_mass="17.990578">
        <umod:element number="-1" symbol="H"/>
        <umod:element number="1" symbol="F"/>
      </umod:delta>
      <umod:xref>
        <umod:text>1093385</umod:text>
        <umod:source>PubMed PMID</umod:source>
        <umod:url></umod:url>
      </umod:xref>
    </umod:mod>
    <umod:mod approved="true" date_time_modified="2006-10-16 16:42:41" date_time_posted="2003-06-25 02:58:18" full_name="5-Iodoacetamidofluorescein (Molecular Probe, Eugene, OR)" group_of_poster="users" title="Fluorescein" username_of_poster="Philip">
      <umod:specificity classification="Chemical derivative" hidden="true" position="Anywhere" site="C" spec_group="1"/>
      <umod:delta avge_mass="388.3497" composition="H(14) C(22) N O(6)" mono_mass="388.082112">
        <umod:element number="14" symbol="H"/>
        <umod:element number="22" symbol="C"/>
        <umod:element number="1" symbol="N"/>
        <umod:element number="6" symbol="O"/>
      </umod:delta>
      <umod:xref>
        <umod:text>5-iodoacetamidofluorescein, [63368-54-7]</umod:text>
        <umod:source>CAS Registry</umod:source>
        <umod:url></umod:url>
      </umod:xref>
      <umod:xref>
        <umod:text>3578767</umod:text>
        <umod:source>PubMed PMID</umod:source>
        <umod:url></umod:url>
      </umod:xref>
      <umod:xref>
        <umod:text>Gorman, J. J., Eur. J. Biochem 1987, 168-9</umod:text>
        <umod:source>Journal</umod:source>
        <umod:url></umod:url>
      </umod:xref>
      <umod:xref>
        <umod:text>Gorman, J. J., Anal Biochem 1984, 160, 376</umod:text>
        <umod:source>Journal</umod:source>
        <umod:url></umod:url>
      </umod:xref>
      <umod:xref>
        <umod:text>3311742</umod:text>
        <umod:source>PubMed PMID</umod:source>
        <umod:url></umod:url>
      </umod:xref>
    </umod:mod>
    <umod:mod approved="true" date_time_modified="2006-10-16 13:38:03" date_time_posted="2003-07-10 15:43:17" full_name="Iodination" group_of_poster="users" title="Iodo" username_of_poster="brettsp">
      <umod:specificity classification="Chemical derivative" hidden="true" position="Anywhere" site="H" spec_group="2"/>
      <umod:specificity classification="Chemical derivative" hidden="true" position="Anywhere" site="Y" spec_group="1"/>
      <umod:delta avge_mass="125.8965" composition="H(-1) I" mono_mass="125.896648">
        <umod:element number="-1" symbol="H"/>
        <umod:element number="1" symbol="I"/>
      </umod:delta>
      <umod:xref>
        <umod:text>2026710</umod:text>
        <umod:source>PubMed PMID</umod:source>
        <umod:url></umod:url>
      </umod:xref>
      <umod:xref>
        <umod:text>15627961</umod:text>
        <umod:source>PubMed PMID</umod:source>
        <umod:url></umod:url>
      </umod:xref>
    </umod:mod>
    <umod:mod approved="true" date_time_modified="2006-10-16 15:45:24" date_time_posted="2003-07-10 15:49:42" full_name="di-Iodination" group_of_poster="users" title="Diiodo" username_of_poster="brettsp">
      <umod:specificity classification="Chemical derivative" hidden="true" position="Anywhere" site="Y" spec_group="1"/>
      <umod:delta avge_mass="251.7931" composition="H(-2) I(2)" mono_mass="251.793296">
        <umod:element number="-2" symbol="H"/>
        <umod:element number="2" symbol="I"/>
      </umod:delta>
      <umod:xref>
        <umod:text>15627961</umod:text>
        <umod:source>PubMed PMID</umod:source>
        <umod:url></umod:url>
      </umod:xref>
    </umod:mod>
    <umod:mod approved="true" date_time_modified="2006-10-16 16:36:49" date_time_posted="2003-07-10 15:51:32" full_name="tri-Iodination" group_of_poster="users" title="Triiodo" username_of_poster="brettsp">
      <umod:specificity classification="Chemical derivative" hidden="true" position="Anywhere" site="Y" spec_group="1"/>
      <umod:delta avge_mass="377.6896" composition="H(-3) I(3)" mono_mass="377.689944">
        <umod:element number="-3" symbol="H"/>
        <umod:element number="3" symbol="I"/>
      </umod:delta>
      <umod:xref>
        <umod:text>2026710</umod:text>
        <umod:source>PubMed PMID</umod:source>
        <umod:url></umod:url>
      </umod:xref>
      <umod:xref>
        <umod:text>15627961</umod:text>
        <umod:source>PubMed PMID</umod:source>
        <umod:url></umod:url>
      </umod:xref>
    </umod:mod>
    <umod:mod approved="true" date_time_modified="2006-10-16 15:11:18" date_time_posted="2003-07-18 21:30:51" full_name="(cis-delta 5)-tetradecaenoyl" group_of_poster="users" title="Myristoleyl" username_of_poster="tomneubert">
      <umod:specificity classification="Co-translational" hidden="true" position="Protein N-term" site="G" spec_group="1"/>
      <umod:delta avge_mass="208.3398" composition="H(24) C(14) O" mono_mass="208.182715">
        <umod:element number="24" symbol="H"/>
        <umod:element number="14" symbol="C"/>
        <umod:element number="1" symbol="O"/>
      </umod:delta>
      <umod:alt_name>myristoyl with one double bond</umod:alt_name>
      <umod:alt_name>C14:1 acylation</umod:alt_name>
      <umod:xref>
        <umod:text>Neubert TA, Johnson RS, Hurley JB, Walsh KA (1992). The rod transducin alpha subunit amino terminus is heterogeneously fatty acylated. J Biol Chem. 267(26):18274-7.</umod:text>
        <umod:source>Journal</umod:source>
        <umod:url></umod:url>
      </umod:xref>
      <umod:xref>
        <umod:text>1326520</umod:text>
        <umod:source>PubMed PMID</umod:source>
        <umod:url></umod:url>
      </umod:xref>
      <umod:misc_notes>Found on vision signal transduction proteins</umod:misc_notes>
    </umod:mod>
    <umod:mod approved="true" date_time_modified="2006-10-13 15:37:42" date_time_posted="2005-09-10 23:00:19" full_name="Proline oxidation to pyrrolidinone" group_of_poster="admin" title="Pro->Pyrrolidinone" username_of_poster="unimod">
      <umod:specificity classification="Chemical derivative" hidden="true" position="Anywhere" site="P" spec_group="1"/>
      <umod:delta avge_mass="-30.0260" composition="H(-2) C(-1) O(-1)" mono_mass="-30.010565">
        <umod:element number="-2" symbol="H"/>
        <umod:element number="-1" symbol="C"/>
        <umod:element number="-1" symbol="O"/>
      </umod:delta>
      <umod:xref>
        <umod:text>9252331</umod:text>
        <umod:source>PubMed PMID</umod:source>
        <umod:url></umod:url>
      </umod:xref>
      <umod:xref>
        <umod:text>Berlett, Barbara S.; Stadtman, Earl R. Journal of Biological Chemistry (1997), 272(33), 20313-20316.</umod:text>
        <umod:source>Journal</umod:source>
        <umod:url></umod:url>
      </umod:xref>
    </umod:mod>
    <umod:mod approved="true" date_time_modified="2006-10-16 15:10:51" date_time_posted="2003-07-18 21:36:44" full_name="(cis,cis-delta 5, delta 8)-tetradecadienoyl" group_of_poster="users" title="Myristoyl+Delta:H(-4)" username_of_poster="tomneubert">
      <umod:specificity classification="Co-translational" hidden="true" position="Protein N-term" site="G" spec_group="1"/>
      <umod:delta avge_mass="206.3239" composition="H(22) C(14) O" mono_mass="206.167065">
        <umod:element number="22" symbol="H"/>
        <umod:element number="14" symbol="C"/>
        <umod:element number="1" symbol="O"/>
      </umod:delta>
      <umod:alt_name>myristoyl with 2 double bonds</umod:alt_name>
      <umod:alt_name>C14:2 fatty acylation</umod:alt_name>
      <umod:xref>
        <umod:text>Neubert TA, Johnson RS, Hurley JB, Walsh KA (1992). The rod transducin alpha subunit amino terminus is heterogeneously fatty acylated. J Biol Chem. 267(26):18274-7.</umod:text>
        <umod:source>Journal</umod:source>
        <umod:url></umod:url>
      </umod:xref>
      <umod:xref>
        <umod:text>1326520</umod:text>
        <umod:source>PubMed PMID</umod:source>
        <umod:url></umod:url>
      </umod:xref>
      <umod:misc_notes>Found on vision signal transduction proteins</umod:misc_notes>
    </umod:mod>
    <umod:mod approved="true" date_time_modified="2006-10-16 12:41:22" date_time_posted="2003-07-31 22:24:05" full_name="labeling reagent light form (N-term &amp; K)" group_of_poster="users" title="Benzoyl" username_of_poster="samirjulka">
      <umod:specificity classification="Isotopic label" hidden="true" position="Any N-term" site="N-term" spec_group="2"/>
      <umod:specificity classification="Isotopic label" hidden="true" position="Anywhere" site="K" spec_group="1"/>
      <umod:delta avge_mass="104.1061" composition="H(4) C(7) O" mono_mass="104.026215">
        <umod:element number="4" symbol="H"/>
        <umod:element number="7" symbol="C"/>
        <umod:element number="1" symbol="O"/>
      </umod:delta>
      <umod:xref>
        <umod:text>Julka,S.Regnier,F.E Anal Chem. 2004 Oct 1;76(19):5799-806.</umod:text>
        <umod:source>Journal</umod:source>
        <umod:url></umod:url>
      </umod:xref>
      <umod:xref>
        <umod:text>15456300</umod:text>
        <umod:source>PubMed PMID</umod:source>
        <umod:url></umod:url>
      </umod:xref>
    </umod:mod>
    <umod:mod approved="true" date_time_modified="2006-10-16 17:22:04" date_time_posted="2003-08-06 11:31:37" full_name="N-linked glycan core" group_of_poster="users" title="Hex(5)HexNAc(2)" username_of_poster="tpjd2">
      <umod:specificity classification="N-linked glycosylation" hidden="true" position="Anywhere" site="N" spec_group="1"/>
      <umod:delta avge_mass="1217.0880" composition="Hex(5) HexNAc(2)" mono_mass="1216.422863">
        <umod:element number="76" symbol="H"/>
        <umod:element number="46" symbol="C"/>
        <umod:element number="2" symbol="N"/>
        <umod:element number="35" symbol="O"/>
      </umod:delta>
      <umod:alt_name>Man5</umod:alt_name>
      <umod:misc_notes>Core structure of high-mannose N-linked oligosaccharides</umod:misc_notes>
    </umod:mod>
    <umod:mod approved="true" date_time_modified="2006-10-16 15:36:09" date_time_posted="2003-08-19 02:51:24" full_name="5-dimethylaminonaphthalene-1-sulfonyl" group_of_poster="users" title="Dansyl" username_of_poster="allis">
      <umod:specificity classification="Chemical derivative" hidden="true" position="Any N-term" site="N-term" spec_group="2"/>
      <umod:specificity classification="Chemical derivative" hidden="true" position="Anywhere" site="K" spec_group="1"/>
      <umod:delta avge_mass="233.2862" composition="H(11) C(12) N O(2) S" mono_mass="233.051049">
        <umod:element number="11" symbol="H"/>
        <umod:element number="12" symbol="C"/>
        <umod:element number="1" symbol="N"/>
        <umod:element number="2" symbol="O"/>
        <umod:element number="1" symbol="S"/>
      </umod:delta>
      <umod:xref>
        <umod:text>dansyl chloride [605-65-2]</umod:text>
        <umod:source>CAS Registry</umod:source>
        <umod:url></umod:url>
      </umod:xref>
    </umod:mod>
    <umod:mod approved="false" date_time_modified="2010-06-08 14:19:03" date_time_posted="2003-09-02 16:17:09" full_name="ISD a-series (C-Term)" group_of_poster="users" title="a-type-ion" username_of_poster="suckau">
      <umod:specificity classification="Other" hidden="true" position="Any C-term" site="C-term" spec_group="1">
        <umod:misc_notes>Virtual Modification  for MS/MS of a-type ions

corrected by subtraction of a further -O at 8.6.2010</umod:misc_notes>
      </umod:specificity>
      <umod:delta avge_mass="-46.0254" composition="H(-2) C(-1) O(-2)" mono_mass="-46.005479">
        <umod:element number="-2" symbol="H"/>
        <umod:element number="-1" symbol="C"/>
        <umod:element number="-2" symbol="O"/>
      </umod:delta>
      <umod:alt_name>Decarboxylation of C-terminus as reaction inside the mass spectrometer</umod:alt_name>
      <umod:xref>
        <umod:text>D. Suckau, A. Resemann, Anal. Chem., 75(21):5817-24 (2003)</umod:text>
        <umod:source>Journal</umod:source>
        <umod:url></umod:url>
      </umod:xref>
      <umod:xref>
        <umod:text>14588022</umod:text>
        <umod:source>PubMed PMID</umod:source>
        <umod:url></umod:url>
      </umod:xref>
      <umod:misc_notes>MS/MS experiments of mass spectrometric a-ions (MS^3) can be used for protein identification by library searching. T3-sequencing is such a technique (see reference). Search engines must recognize this \'virtual modification\' for this purpose.</umod:misc_notes>
    </umod:mod>
    <umod:mod approved="true" date_time_modified="2006-10-15 18:32:25" date_time_posted="2003-09-25 11:04:41" full_name="amidination of lysines or N-terminal amines with methyl acetimidate" group_of_poster="users" title="Amidine" username_of_poster="pnacman">
      <umod:specificity classification="Chemical derivative" hidden="true" position="Any N-term" site="N-term" spec_group="2"/>
      <umod:specificity classification="Chemical derivative" hidden="true" position="Anywhere" site="K" spec_group="1"/>
      <umod:delta avge_mass="41.0519" composition="H(3) C(2) N" mono_mass="41.026549">
        <umod:element number="3" symbol="H"/>
        <umod:element number="2" symbol="C"/>
        <umod:element number="1" symbol="N"/>
      </umod:delta>
      <umod:xref>
        <umod:text>ASMS 2004 abstract</umod:text>
        <umod:source>Misc. URL</umod:source>
        <umod:url>http://www.indiana.edu/~reillyjp/ASMS2004/janecki_Ext-Abs%20Amidination.pdf</umod:url>
      </umod:xref>
      <umod:xref>
        <umod:text>12643539</umod:text>
        <umod:source>PubMed PMID</umod:source>
        <umod:url></umod:url>
      </umod:xref>
      <umod:xref>
        <umod:text>6273432</umod:text>
        <umod:source>PubMed PMID</umod:source>
        <umod:url></umod:url>
      </umod:xref>
    </umod:mod>
    <umod:mod approved="true" date_time_modified="2006-10-16 16:03:39" date_time_posted="2003-09-29 12:28:45" full_name="HexNAc1dHex1" group_of_poster="admin" title="HexNAc(1)dHex(1)" username_of_poster="unimod">
      <umod:specificity classification="N-linked glycosylation" hidden="true" position="Anywhere" site="N" spec_group="1"/>
      <umod:delta avge_mass="349.3337" composition="dHex HexNAc" mono_mass="349.137281">
        <umod:element number="23" symbol="H"/>
        <umod:element number="14" symbol="C"/>
        <umod:element number="1" symbol="N"/>
        <umod:element number="9" symbol="O"/>
      </umod:delta>
    </umod:mod>
    <umod:mod approved="true" date_time_modified="2006-10-16 16:43:09" date_time_posted="2003-09-29 12:37:55" full_name="HexNAc2" group_of_poster="admin" title="HexNAc(2)" username_of_poster="unimod">
      <umod:specificity classification="N-linked glycosylation" hidden="true" position="Anywhere" site="N" spec_group="1"/>
      <umod:delta avge_mass="406.3850" composition="HexNAc(2)" mono_mass="406.158745">
        <umod:element number="26" symbol="H"/>
        <umod:element number="16" symbol="C"/>
        <umod:element number="2" symbol="N"/>
        <umod:element number="10" symbol="O"/>
      </umod:delta>
    </umod:mod>
    <umod:mod approved="true" date_time_modified="2006-10-16 16:59:36" date_time_posted="2003-09-29 12:39:30" full_name="Hex3" group_of_poster="admin" title="Hex(3)" username_of_poster="unimod">
      <umod:specificity classification="N-linked glycosylation" hidden="true" position="Anywhere" site="N" spec_group="1"/>
      <umod:delta avge_mass="486.4218" composition="Hex(3)" mono_mass="486.158471">
        <umod:element number="30" symbol="H"/>
        <umod:element number="18" symbol="C"/>
        <umod:element number="15" symbol="O"/>
      </umod:delta>
    </umod:mod>
    <umod:mod approved="true" date_time_modified="2006-10-16 17:01:52" date_time_posted="2003-09-29 12:40:57" full_name="HexNAc1dHex2" group_of_poster="admin" title="HexNAc(1)dHex(2)" username_of_poster="unimod">
      <umod:specificity classification="N-linked glycosylation" hidden="true" position="Anywhere" site="N" spec_group="1"/>
      <umod:delta avge_mass="495.4749" composition="dHex(2) HexNAc" mono_mass="495.195190">
        <umod:element number="33" symbol="H"/>
        <umod:element number="20" symbol="C"/>
        <umod:element number="1" symbol="N"/>
        <umod:element number="13" symbol="O"/>
      </umod:delta>
    </umod:mod>
    <umod:mod approved="true" date_time_modified="2006-10-16 17:02:06" date_time_posted="2003-09-29 12:42:27" full_name="Hex1HexNAc1dHex1" group_of_poster="admin" title="Hex(1)HexNAc(1)dHex(1)" username_of_poster="unimod">
      <umod:specificity classification="N-linked glycosylation" hidden="true" position="Anywhere" site="N" spec_group="1"/>
      <umod:delta avge_mass="511.4743" composition="dHex Hex HexNAc" mono_mass="511.190105">
        <umod:element number="33" symbol="H"/>
        <umod:element number="20" symbol="C"/>
        <umod:element number="1" symbol="N"/>
        <umod:element number="14" symbol="O"/>
      </umod:delta>
    </umod:mod>
    <umod:mod approved="true" date_time_modified="2006-10-16 17:04:11" date_time_posted="2003-09-29 12:44:18" full_name="HexNAc2dHex1" group_of_poster="admin" title="HexNAc(2)dHex(1)" username_of_poster="unimod">
      <umod:specificity classification="N-linked glycosylation" hidden="true" position="Anywhere" site="N" spec_group="1"/>
      <umod:delta avge_mass="552.5262" composition="dHex HexNAc(2)" mono_mass="552.216654">
        <umod:element number="36" symbol="H"/>
        <umod:element number="22" symbol="C"/>
        <umod:element number="2" symbol="N"/>
        <umod:element number="14" symbol="O"/>
      </umod:delta>
    </umod:mod>
    <umod:mod approved="true" date_time_modified="2006-10-16 17:04:35" date_time_posted="2003-09-29 12:48:18" full_name="Hex1HexNAc2" group_of_poster="admin" title="Hex(1)HexNAc(2)" username_of_poster="unimod">
      <umod:specificity classification="N-linked glycosylation" hidden="true" position="Anywhere" site="N" spec_group="1"/>
      <umod:delta avge_mass="568.5256" composition="Hex HexNAc(2)" mono_mass="568.211569">
        <umod:element number="36" symbol="H"/>
        <umod:element number="22" symbol="C"/>
        <umod:element number="2" symbol="N"/>
        <umod:element number="15" symbol="O"/>
      </umod:delta>
    </umod:mod>
    <umod:mod approved="true" date_time_modified="2007-10-20 19:29:29" date_time_posted="2003-09-29 12:51:19" full_name="Hex1HexNAc1NeuAc1" group_of_poster="admin" title="Hex(1)HexNAc(1)NeuAc(1)" username_of_poster="unimod">
      <umod:specificity classification="N-linked glycosylation" hidden="true" position="Anywhere" site="N" spec_group="1"/>
      <umod:specificity classification="O-linked glycosylation" hidden="true" position="Anywhere" site="T" spec_group="3"/>
      <umod:specificity classification="O-linked glycosylation" hidden="true" position="Anywhere" site="S" spec_group="2"/>
      <umod:delta avge_mass="656.5877" composition="Hex HexNAc NeuAc" mono_mass="656.227613">
        <umod:element number="40" symbol="H"/>
        <umod:element number="25" symbol="C"/>
        <umod:element number="2" symbol="N"/>
        <umod:element number="18" symbol="O"/>
      </umod:delta>
      <umod:xref>
        <umod:text>Saito T., Itoh T.; Journal of dairy Science, 75 (1992). p1768.</umod:text>
        <umod:source>Journal</umod:source>
        <umod:url></umod:url>
      </umod:xref>
    </umod:mod>
    <umod:mod approved="true" date_time_modified="2006-10-16 17:11:45" date_time_posted="2003-09-29 12:52:36" full_name="HexNAc2dHex2" group_of_poster="admin" title="HexNAc(2)dHex(2)" username_of_poster="unimod">
      <umod:specificity classification="N-linked glycosylation" hidden="true" position="Anywhere" site="N" spec_group="1"/>
      <umod:delta avge_mass="698.6674" composition="dHex(2) HexNAc(2)" mono_mass="698.274563">
        <umod:element number="46" symbol="H"/>
        <umod:element number="28" symbol="C"/>
        <umod:element number="2" symbol="N"/>
        <umod:element number="18" symbol="O"/>
      </umod:delta>
    </umod:mod>
    <umod:mod approved="true" date_time_modified="2006-10-16 17:12:02" date_time_posted="2003-09-29 12:53:29" full_name="Hex1HexNAc2Pent1" group_of_poster="admin" title="Hex(1)HexNAc(2)Pent(1)" username_of_poster="unimod">
      <umod:specificity classification="N-linked glycosylation" hidden="true" position="Anywhere" site="N" spec_group="1"/>
      <umod:delta avge_mass="700.6403" composition="Pent Hex HexNAc(2)" mono_mass="700.253828">
        <umod:element number="44" symbol="H"/>
        <umod:element number="27" symbol="C"/>
        <umod:element number="2" symbol="N"/>
        <umod:element number="19" symbol="O"/>
      </umod:delta>
    </umod:mod>
    <umod:mod approved="true" date_time_modified="2006-10-16 17:12:59" date_time_posted="2003-09-29 12:54:18" full_name="Hex1HexNAc2dHex1" group_of_poster="admin" title="Hex(1)HexNAc(2)dHex(1)" username_of_poster="unimod">
      <umod:specificity classification="N-linked glycosylation" hidden="true" position="Anywhere" site="N" spec_group="1"/>
      <umod:delta avge_mass="714.6668" composition="dHex Hex HexNAc(2)" mono_mass="714.269478">
        <umod:element number="46" symbol="H"/>
        <umod:element number="28" symbol="C"/>
        <umod:element number="2" symbol="N"/>
        <umod:element number="19" symbol="O"/>
      </umod:delta>
    </umod:mod>
    <umod:mod approved="true" date_time_modified="2006-10-16 17:13:17" date_time_posted="2003-09-29 12:55:08" full_name="Hex2HexNAc2" group_of_poster="admin" title="Hex(2)HexNAc(2)" username_of_poster="unimod">
      <umod:specificity classification="N-linked glycosylation" hidden="true" position="Anywhere" site="N" spec_group="1"/>
      <umod:delta avge_mass="730.6662" composition="Hex(2) HexNAc(2)" mono_mass="730.264392">
        <umod:element number="46" symbol="H"/>
        <umod:element number="28" symbol="C"/>
        <umod:element number="2" symbol="N"/>
        <umod:element number="20" symbol="O"/>
      </umod:delta>
    </umod:mod>
    <umod:mod approved="true" date_time_modified="2006-10-16 17:18:03" date_time_posted="2003-09-29 12:56:02" full_name="Hex3HexNAc1Pent1" group_of_poster="admin" title="Hex(3)HexNAc(1)Pent(1)" username_of_poster="unimod">
      <umod:specificity classification="N-linked glycosylation" hidden="true" position="Anywhere" site="N" spec_group="1"/>
      <umod:delta avge_mass="821.7289" composition="Pent Hex(3) HexNAc" mono_mass="821.280102">
        <umod:element number="51" symbol="H"/>
        <umod:element number="31" symbol="C"/>
        <umod:element number="1" symbol="N"/>
        <umod:element number="24" symbol="O"/>
      </umod:delta>
    </umod:mod>
    <umod:mod approved="true" date_time_modified="2006-10-16 17:18:41" date_time_posted="2003-09-29 12:57:01" full_name="Hex1HexNAc2dHex1Pent1" group_of_poster="admin" title="Hex(1)HexNAc(2)dHex(1)Pent(1)" username_of_poster="unimod">
      <umod:specificity classification="N-linked glycosylation" hidden="true" position="Anywhere" site="N" spec_group="1"/>
      <umod:delta avge_mass="846.7815" composition="Pent dHex Hex HexNAc(2)" mono_mass="846.311736">
        <umod:element number="54" symbol="H"/>
        <umod:element number="33" symbol="C"/>
        <umod:element number="2" symbol="N"/>
        <umod:element number="23" symbol="O"/>
      </umod:delta>
    </umod:mod>
    <umod:mod approved="true" date_time_modified="2006-10-16 17:18:56" date_time_posted="2003-09-29 12:57:52" full_name="Hex1HexNAc2dHex2" group_of_poster="admin" title="Hex(1)HexNAc(2)dHex(2)" username_of_poster="unimod">
      <umod:specificity classification="N-linked glycosylation" hidden="true" position="Anywhere" site="N" spec_group="1"/>
      <umod:delta avge_mass="860.8080" composition="dHex(2) Hex HexNAc(2)" mono_mass="860.327386">
        <umod:element number="56" symbol="H"/>
        <umod:element number="34" symbol="C"/>
        <umod:element number="2" symbol="N"/>
        <umod:element number="23" symbol="O"/>
      </umod:delta>
    </umod:mod>
    <umod:mod approved="true" date_time_modified="2006-10-16 17:19:11" date_time_posted="2003-09-29 12:58:38" full_name="Hex2HexNAc2Pent1" group_of_poster="admin" title="Hex(2)HexNAc(2)Pent(1)" username_of_poster="unimod">
      <umod:specificity classification="N-linked glycosylation" hidden="true" position="Anywhere" site="N" spec_group="1"/>
      <umod:delta avge_mass="862.7809" composition="Pent Hex(2) HexNAc(2)" mono_mass="862.306651">
        <umod:element number="54" symbol="H"/>
        <umod:element number="33" symbol="C"/>
        <umod:element number="2" symbol="N"/>
        <umod:element number="24" symbol="O"/>
      </umod:delta>
    </umod:mod>
    <umod:mod approved="true" date_time_modified="2006-10-16 17:19:27" date_time_posted="2003-09-29 12:59:18" full_name="Hex2HexNAc2dHex1" group_of_poster="admin" title="Hex(2)HexNAc(2)dHex(1)" username_of_poster="unimod">
      <umod:specificity classification="N-linked glycosylation" hidden="true" position="Anywhere" site="N" spec_group="1"/>
      <umod:delta avge_mass="876.8074" composition="dHex Hex(2) HexNAc(2)" mono_mass="876.322301">
        <umod:element number="56" symbol="H"/>
        <umod:element number="34" symbol="C"/>
        <umod:element number="2" symbol="N"/>
        <umod:element number="24" symbol="O"/>
      </umod:delta>
    </umod:mod>
    <umod:mod approved="true" date_time_modified="2006-10-16 17:19:58" date_time_posted="2003-09-29 12:59:59" full_name="Hex3HexNAc2" group_of_poster="admin" title="Hex(3)HexNAc(2)" username_of_poster="unimod">
      <umod:specificity classification="N-linked glycosylation" hidden="true" position="Anywhere" site="N" spec_group="1"/>
      <umod:delta avge_mass="892.8068" composition="Hex(3) HexNAc(2)" mono_mass="892.317216">
        <umod:element number="56" symbol="H"/>
        <umod:element number="34" symbol="C"/>
        <umod:element number="2" symbol="N"/>
        <umod:element number="25" symbol="O"/>
      </umod:delta>
      <umod:alt_name>chitobiose core</umod:alt_name>
    </umod:mod>
    <umod:mod approved="true" date_time_modified="2007-10-20 19:30:21" date_time_posted="2003-09-29 13:01:06" full_name="Hex1HexNAc1NeuAc2" group_of_poster="admin" title="Hex(1)HexNAc(1)NeuAc(2)" username_of_poster="unimod">
      <umod:specificity classification="N-linked glycosylation" hidden="true" position="Anywhere" site="N" spec_group="1"/>
      <umod:specificity classification="O-linked glycosylation" hidden="true" position="Anywhere" site="T" spec_group="3"/>
      <umod:specificity classification="O-linked glycosylation" hidden="true" position="Anywhere" site="S" spec_group="2"/>
      <umod:delta avge_mass="947.8423" composition="Hex HexNAc NeuAc(2)" mono_mass="947.323029">
        <umod:element number="57" symbol="H"/>
        <umod:element number="36" symbol="C"/>
        <umod:element number="3" symbol="N"/>
        <umod:element number="26" symbol="O"/>
      </umod:delta>
      <umod:xref>
        <umod:text>Saito T., Itoh T.; Journal of dairy Science, 75 (1992). p1768.</umod:text>
        <umod:source>Journal</umod:source>
        <umod:url></umod:url>
      </umod:xref>
    </umod:mod>
    <umod:mod approved="true" date_time_modified="2006-10-16 17:20:48" date_time_posted="2003-09-29 13:02:02" full_name="Hex3HexNAc2P1" group_of_poster="admin" title="Hex(3)HexNAc(2)P(1)" username_of_poster="unimod">
      <umod:specificity classification="N-linked glycosylation" hidden="true" position="Anywhere" site="N" spec_group="1"/>
      <umod:delta avge_mass="923.7806" composition="P Hex(3) HexNAc(2)" mono_mass="923.290978">
        <umod:element number="56" symbol="H"/>
        <umod:element number="34" symbol="C"/>
        <umod:element number="2" symbol="N"/>
        <umod:element number="25" symbol="O"/>
        <umod:element number="1" symbol="P"/>
      </umod:delta>
    </umod:mod>
    <umod:mod approved="true" date_time_modified="2006-10-16 10:11:58" date_time_posted="2003-10-14 11:24:28" full_name="Selenium replaces sulphur" group_of_poster="users" title="Delta:S(-1)Se(1)" username_of_poster="pnacman">
      <umod:specificity classification="Non-standard residue" hidden="true" position="Anywhere" site="M" spec_group="1"/>
      <umod:specificity classification="Non-standard residue" hidden="true" position="Anywhere" site="C" spec_group="2">
        <umod:misc_notes>Selenocysteine conventionally represented by 1 letter code U</umod:misc_notes>
      </umod:specificity>
      <umod:delta avge_mass="46.8950" composition="S(-1) Se" mono_mass="47.944449">
        <umod:element number="-1" symbol="S"/>
        <umod:element number="1" symbol="Se"/>
      </umod:delta>
      <umod:xref>
        <umod:text>12148805</umod:text>
        <umod:source>PubMed PMID</umod:source>
        <umod:url></umod:url>
      </umod:xref>
      <umod:xref>
        <umod:text>AA0022</umod:text>
        <umod:source>RESID</umod:source>
        <umod:url></umod:url>
      </umod:xref>
    </umod:mod>
    <umod:mod approved="false" date_time_modified="2007-08-31 10:35:22" date_time_posted="2004-01-07 07:22:34" full_name="Shimadzu NBS-13C" group_of_poster="users" title="NBS:13C(6)" username_of_poster="kuyama">
      <umod:specificity classification="Chemical derivative" hidden="true" position="Anywhere" site="W" spec_group="1"/>
      <umod:delta avge_mass="159.1144" composition="H(3) 13C(6) N O(2) S" mono_mass="159.008578">
        <umod:element number="3" symbol="H"/>
        <umod:element number="6" symbol="13C"/>
        <umod:element number="1" symbol="N"/>
        <umod:element number="2" symbol="O"/>
        <umod:element number="1" symbol="S"/>
      </umod:delta>
      <umod:alt_name>NBS reagent heavy</umod:alt_name>
      <umod:xref>
        <umod:text>Rapid Communications in Mass Spectrometry, 17, 1642-1650 (2003)</umod:text>
        <umod:source>Journal</umod:source>
        <umod:url></umod:url>
      </umod:xref>
      <umod:xref>
        <umod:text>12845591</umod:text>
        <umod:source>PubMed PMID</umod:source>
        <umod:url></umod:url>
      </umod:xref>
    </umod:mod>
    <umod:mod approved="true" date_time_modified="2006-10-14 19:40:53" date_time_posted="2005-06-30 18:19:34" full_name="monomethylated arginine" group_of_poster="users" title="Methyl:2H(3)13C(1)" username_of_poster="sams">
      <umod:specificity classification="Isotopic label" hidden="true" position="Anywhere" site="R" spec_group="1"/>
      <umod:delta avge_mass="18.0377" composition="H(-1) 2H(3) 13C" mono_mass="18.037835">
        <umod:element number="-1" symbol="H"/>
        <umod:element number="3" symbol="2H"/>
        <umod:element number="1" symbol="13C"/>
      </umod:delta>
      <umod:xref>
        <umod:text>Identifying and quantifying in vivo methylation sites by heavy methyl SILAC, Shao-En Ong et al., Nature methods 1(2) 2004, 1-8</umod:text>
        <umod:source>Journal</umod:source>
        <umod:url></umod:url>
      </umod:xref>
    </umod:mod>
    <umod:mod approved="true" date_time_modified="2009-06-25 14:31:18" date_time_posted="2005-06-30 18:21:32" full_name="dimethylated arginine" group_of_poster="users" title="Dimethyl:2H(6)13C(2)" username_of_poster="sams">
      <umod:specificity classification="Isotopic label" hidden="true" position="Anywhere" site="R" spec_group="1"/>
      <umod:specificity classification="Isotopic label" hidden="true" position="Anywhere" site="K" spec_group="2"/>
      <umod:specificity classification="Isotopic label" hidden="true" position="Any N-term" site="N-term" spec_group="3"/>
      <umod:delta avge_mass="36.0754" composition="H(-2) 2H(6) 13C(2)" mono_mass="36.075670">
        <umod:element number="-2" symbol="H"/>
        <umod:element number="6" symbol="2H"/>
        <umod:element number="2" symbol="13C"/>
      </umod:delta>
      <umod:xref>
        <umod:text>Identifying and quantifying in vivo methylation sites by heavy methyl SILAC, Shao-En Ong et al., Nature Methods 1(2) 1-8</umod:text>
        <umod:source>PubMed PMID</umod:source>
        <umod:url></umod:url>
      </umod:xref>
      <umod:xref>
        <umod:text>Triplex protein quantification based on stable isotope labeling by peptide dimethylation applied to cell and tissue lysates. Boersema PJ, Aye TT, van Veen TA, Heck AJ, Mohammed S. Proteomics. 2008 Nov;8(22):4624-32</umod:text>
        <umod:source>Journal</umod:source>
        <umod:url></umod:url>
      </umod:xref>
    </umod:mod>
    <umod:mod approved="false" date_time_modified="2007-08-31 10:34:53" date_time_posted="2004-01-07 07:25:07" full_name="Shimadzu NBS-12C" group_of_poster="users" title="NBS" username_of_poster="kuyama">
      <umod:specificity classification="Chemical derivative" hidden="true" position="Anywhere" site="W" spec_group="1"/>
      <umod:delta avge_mass="153.1585" composition="H(3) C(6) N O(2) S" mono_mass="152.988449">
        <umod:element number="3" symbol="H"/>
        <umod:element number="6" symbol="C"/>
        <umod:element number="1" symbol="N"/>
        <umod:element number="2" symbol="O"/>
        <umod:element number="1" symbol="S"/>
      </umod:delta>
      <umod:alt_name>2-nitrobenzenesulfenyl</umod:alt_name>
      <umod:xref>
        <umod:text>12845591</umod:text>
        <umod:source>PubMed PMID</umod:source>
        <umod:url></umod:url>
      </umod:xref>
      <umod:xref>
        <umod:text>Rapid Communications in Mass Spectrometry, 17, 1642-1650 (2003)</umod:text>
        <umod:source>Journal</umod:source>
        <umod:url></umod:url>
      </umod:xref>
    </umod:mod>
    <umod:mod approved="true" date_time_modified="2009-06-26 17:35:41" date_time_posted="2003-12-11 18:24:58" full_name="glycosylated asparagine 18O labeling" group_of_poster="users" title="Delta:H(1)O(-1)18O(1)" username_of_poster="lobvi">
      <umod:specificity classification="Isotopic label" hidden="true" position="Anywhere" site="N" spec_group="1"/>
      <umod:delta avge_mass="2.9845" composition="H(-1) N(-1) 18O" mono_mass="2.988261">
        <umod:element number="-1" symbol="H"/>
        <umod:element number="-1" symbol="N"/>
        <umod:element number="1" symbol="18O"/>
      </umod:delta>
      <umod:xref>
        <umod:text>Anal. Biochem. 1992, 205:151-158</umod:text>
        <umod:source>Journal</umod:source>
        <umod:url></umod:url>
      </umod:xref>
      <umod:xref>
        <umod:text>1443554</umod:text>
        <umod:source>PubMed PMID</umod:source>
        <umod:url></umod:url>
      </umod:xref>
      <umod:misc_notes>Conversion of glycosylated asparagine residues upon deglycosylation with PGNase F in 18O labelled water.</umod:misc_notes>
    </umod:mod>
    <umod:mod approved="true" date_time_modified="2009-06-26 17:39:29" date_time_posted="2004-04-08 17:12:14" full_name="APTA-d0" group_of_poster="users" title="QAT" username_of_poster="s_julka">
      <umod:specificity classification="Chemical derivative" hidden="true" position="Anywhere" site="C" spec_group="1"/>
      <umod:delta avge_mass="171.2600" composition="H(19) C(9) N(2) O" mono_mass="171.149738">
        <umod:element number="19" symbol="H"/>
        <umod:element number="9" symbol="C"/>
        <umod:element number="2" symbol="N"/>
        <umod:element number="1" symbol="O"/>
      </umod:delta>
      <umod:alt_name>(3-acrylamidopropyl)trimethylammonium</umod:alt_name>
      <umod:xref>
        <umod:text>15283597</umod:text>
        <umod:source>PubMed PMID</umod:source>
        <umod:url></umod:url>
      </umod:xref>
    </umod:mod>
    <umod:mod approved="true" date_time_modified="2006-10-16 15:19:41" date_time_posted="2004-02-05 22:02:53" full_name="Michael addition of BHT quinone methide to Cysteine and Lysine" group_of_poster="users" title="BHT" username_of_poster="gonzo">
      <umod:specificity classification="Other" hidden="true" position="Anywhere" site="H" spec_group="2">
        <umod:misc_notes>Secondary adduct - much less common as C</umod:misc_notes>
      </umod:specificity>
      <umod:specificity classification="Other" hidden="true" position="Anywhere" site="K" spec_group="1">
        <umod:misc_notes>Secondary adduct - much less common as C</umod:misc_notes>
      </umod:specificity>
      <umod:specificity classification="Other" hidden="true" position="Anywhere" site="C" spec_group="3">
        <umod:misc_notes>Primary adduct formed</umod:misc_notes>
      </umod:specificity>
      <umod:delta avge_mass="218.3346" composition="H(22) C(15) O" mono_mass="218.167065">
        <umod:element number="22" symbol="H"/>
        <umod:element number="15" symbol="C"/>
        <umod:element number="1" symbol="O"/>
      </umod:delta>
      <umod:alt_name>Butylated Hydroxytoluene</umod:alt_name>
      <umod:xref>
        <umod:text>9448752</umod:text>
        <umod:source>PubMed PMID</umod:source>
        <umod:url></umod:url>
      </umod:xref>
      <umod:misc_notes>BHT metabolism has been studied in rats and mice in relation to tumor promotion.</umod:misc_notes>
    </umod:mod>
    <umod:mod approved="true" date_time_modified="2006-10-16 10:00:57" date_time_posted="2005-06-20 20:09:02" full_name="S-Ethylcystine from Serine" group_of_poster="users" title="Delta:H(4)C(2)O(-1)S(1)" username_of_poster="UCDMSF">
      <umod:specificity classification="Chemical derivative" hidden="true" position="Anywhere" site="S" spec_group="1"/>
      <umod:delta avge_mass="44.1188" composition="H(4) C(2) O(-1) S" mono_mass="44.008456">
        <umod:element number="4" symbol="H"/>
        <umod:element number="2" symbol="C"/>
        <umod:element number="-1" symbol="O"/>
        <umod:element number="1" symbol="S"/>
      </umod:delta>
      <umod:xref>
        <umod:text>2005 ASMS poster Presentation TP 527</umod:text>
        <umod:source>Other</umod:source>
        <umod:url></umod:url>
      </umod:xref>
      <umod:misc_notes>Phosphoserine to S-ethylcystine\r\nvia Beta elimination/Michael addition of ethylthiol</umod:misc_notes>
    </umod:mod>
    <umod:mod approved="true" date_time_modified="2006-10-16 12:34:48" date_time_posted="2004-02-11 20:34:16" full_name="phosphorylation to amine thiol" group_of_poster="users" title="DAET" username_of_poster="chemgirl18">
      <umod:specificity classification="Chemical derivative" hidden="true" position="Anywhere" site="T" spec_group="2"/>
      <umod:specificity classification="Chemical derivative" hidden="true" position="Anywhere" site="S" spec_group="1"/>
      <umod:delta avge_mass="87.1866" composition="H(9) C(4) N O(-1) S" mono_mass="87.050655">
        <umod:element number="9" symbol="H"/>
        <umod:element number="4" symbol="C"/>
        <umod:element number="1" symbol="N"/>
        <umod:element number="-1" symbol="O"/>
        <umod:element number="1" symbol="S"/>
      </umod:delta>
      <umod:alt_name>b-elimination thiol derivatization</umod:alt_name>
      <umod:xref>
        <umod:text>12216740</umod:text>
        <umod:source>PubMed PMID</umod:source>
        <umod:url></umod:url>
      </umod:xref>
      <umod:misc_notes>DAET = 2-(dimethylamino)ethanethiol; The phosphorylation to amine is the beta elimination of phosphate and Michael addition of 2-(dimethylamino)ethanethiol to the site.</umod:misc_notes>
    </umod:mod>
    <umod:mod approved="false" date_time_modified="2006-11-14 11:12:17" date_time_posted="2005-10-02 17:39:05" full_name="Pyrrolidone from Proline" group_of_poster="admin" title="Pro->Pyrrolidone" username_of_poster="unimod">
      <umod:specificity classification="Chemical derivative" hidden="true" position="Anywhere" site="P" spec_group="1"/>
      <umod:delta avge_mass="-28.0101" composition="C(-1) O(-1)" mono_mass="-27.994915">
        <umod:element number="-1" symbol="C"/>
        <umod:element number="-1" symbol="O"/>
      </umod:delta>
      <umod:xref>
        <umod:text>Berlett, Barbara S.; Stadtman, Earl R. Journal of Biological Chemistry (1997), 272(33), 20313-20316.</umod:text>
        <umod:source>Journal</umod:source>
        <umod:url></umod:url>
      </umod:xref>
      <umod:xref>
        <umod:text>9252331</umod:text>
        <umod:source>PubMed PMID</umod:source>
        <umod:url></umod:url>
      </umod:xref>
    </umod:mod>
    <umod:mod approved="true" date_time_modified="2007-08-22 18:31:52" date_time_posted="2004-02-16 21:19:47" full_name="13C(9) Silac label" group_of_poster="users" title="Label:13C(9)" username_of_poster="hs">
      <umod:specificity classification="Isotopic label" hidden="true" position="Anywhere" site="Y" spec_group="1">
        <umod:misc_notes>Used in SILAC experiment</umod:misc_notes>
      </umod:specificity>
      <umod:specificity classification="Isotopic label" hidden="true" position="Anywhere" site="F" spec_group="2"/>
      <umod:delta avge_mass="8.9339" composition="C(-9) 13C(9)" mono_mass="9.030193">
        <umod:element number="-9" symbol="C"/>
        <umod:element number="9" symbol="13C"/>
      </umod:delta>
      <umod:alt_name>heavy tyrosine</umod:alt_name>
      <umod:xref>
        <umod:text>Ong, S-E, I. Kratchmarova, and M. Mann (2003). J Proteome Research 2: 173-181</umod:text>
        <umod:source>Journal</umod:source>
        <umod:url></umod:url>
      </umod:xref>
      <umod:xref>
        <umod:text>Silac introduction</umod:text>
        <umod:source>Misc. URL</umod:source>
        <umod:url>http://www.pil.sdu.dk/silac_intro.htm</umod:url>
      </umod:xref>
      <umod:xref>
        <umod:text>12716131</umod:text>
        <umod:source>PubMed PMID</umod:source>
        <umod:url></umod:url>
      </umod:xref>
    </umod:mod>
    <umod:mod approved="true" date_time_modified="2006-10-16 12:37:51" date_time_posted="2004-02-22 04:42:33" full_name="C13 label (Phosphotyrosine)" group_of_poster="users" title="Label:13C(9)+Phospho" username_of_poster="hs">
      <umod:specificity classification="Isotopic label" hidden="true" position="Anywhere" site="Y" spec_group="1">
        <umod:misc_notes>Used in SILAC experiment</umod:misc_notes>
      </umod:specificity>
      <umod:delta avge_mass="88.9138" composition="H C(-9) 13C(9) O(3) P" mono_mass="88.996524">
        <umod:element number="1" symbol="H"/>
        <umod:element number="-9" symbol="C"/>
        <umod:element number="9" symbol="13C"/>
        <umod:element number="3" symbol="O"/>
        <umod:element number="1" symbol="P"/>
      </umod:delta>
      <umod:alt_name>heavy phosphotyrosine</umod:alt_name>
      <umod:xref>
        <umod:text>12716131</umod:text>
        <umod:source>PubMed PMID</umod:source>
        <umod:url></umod:url>
      </umod:xref>
      <umod:xref>
        <umod:text>Ong, S-E, I. Kratchmarova, and M. Mann (2003). J Proteome Research 2: 173-181</umod:text>
        <umod:source>Journal</umod:source>
        <umod:url></umod:url>
      </umod:xref>
      <umod:xref>
        <umod:text>Silac introduction</umod:text>
        <umod:source>Misc. URL</umod:source>
        <umod:url>http://www.pil.sdu.dk/silac_intro.htm</umod:url>
      </umod:xref>
    </umod:mod>
    <umod:mod approved="true" date_time_modified="2007-08-22 18:29:56" date_time_posted="2004-02-28 19:54:10" full_name="13C(6) Silac label" group_of_poster="users" title="Label:13C(6)" username_of_poster="hs">
      <umod:specificity classification="Isotopic label" hidden="true" position="Anywhere" site="I" spec_group="5">
        <umod:misc_notes>Used in SILAC experiment</umod:misc_notes>
      </umod:specificity>
      <umod:specificity classification="Isotopic label" hidden="true" position="Anywhere" site="L" spec_group="3">
        <umod:misc_notes>Used in SILAC experiment</umod:misc_notes>
      </umod:specificity>
      <umod:specificity classification="Isotopic label" hidden="true" position="Anywhere" site="K" spec_group="2">
        <umod:misc_notes>Used in SILAC experiment</umod:misc_notes>
      </umod:specificity>
      <umod:specificity classification="Isotopic label" hidden="true" position="Anywhere" site="R" spec_group="1">
        <umod:misc_notes>Used in SILAC experiment</umod:misc_notes>
      </umod:specificity>
      <umod:delta avge_mass="5.9559" composition="C(-6) 13C(6)" mono_mass="6.020129">
        <umod:element number="-6" symbol="C"/>
        <umod:element number="6" symbol="13C"/>
      </umod:delta>
      <umod:xref>
        <umod:text>Ong, S-E, I. Kratchmarova, and M. Mann (2003). J Proteome Research 2: 173-181</umod:text>
        <umod:source>Journal</umod:source>
        <umod:url></umod:url>
      </umod:xref>
      <umod:xref>
        <umod:text>Silac introduction</umod:text>
        <umod:source>Misc. URL</umod:source>
        <umod:url>http://www.pil.sdu.dk/silac_intro.htm</umod:url>
      </umod:xref>
      <umod:xref>
        <umod:text>12716131</umod:text>
        <umod:source>PubMed PMID</umod:source>
        <umod:url></umod:url>
      </umod:xref>
    </umod:mod>
    <umod:mod approved="true" date_time_modified="2006-10-17 11:46:39" date_time_posted="2004-02-26 20:19:25" full_name="Hydroxyphenylglyoxal arginine" group_of_poster="users" title="HPG" username_of_poster="gcarven">
      <umod:specificity classification="Chemical derivative" hidden="true" position="Anywhere" site="R" spec_group="1"/>
      <umod:delta avge_mass="132.1162" composition="H(4) C(8) O(2)" mono_mass="132.021129">
        <umod:element number="4" symbol="H"/>
        <umod:element number="8" symbol="C"/>
        <umod:element number="2" symbol="O"/>
      </umod:delta>
      <umod:alt_name>HPG arginine</umod:alt_name>
      <umod:xref>
        <umod:text>11698400</umod:text>
        <umod:source>PubMed PMID</umod:source>
        <umod:url></umod:url>
      </umod:xref>
      <umod:xref>
        <umod:text>11914093</umod:text>
        <umod:source>PubMed PMID</umod:source>
        <umod:url></umod:url>
      </umod:xref>
    </umod:mod>
    <umod:mod approved="true" date_time_modified="2009-06-26 17:37:17" date_time_posted="2004-02-26 22:05:25" full_name="bis(hydroxphenylglyoxal) arginine" group_of_poster="users" title="2HPG" username_of_poster="gcarven">
      <umod:specificity classification="Chemical derivative" hidden="true" position="Anywhere" site="R" spec_group="1"/>
      <umod:delta avge_mass="282.2476" composition="H(10) C(16) O(5)" mono_mass="282.052824">
        <umod:element number="10" symbol="H"/>
        <umod:element number="16" symbol="C"/>
        <umod:element number="5" symbol="O"/>
      </umod:delta>
      <umod:xref>
        <umod:text>11698400</umod:text>
        <umod:source>PubMed PMID</umod:source>
        <umod:url></umod:url>
      </umod:xref>
      <umod:misc_notes>OH-PGO and PGO react with arginine at a stoichiometry of 2:1</umod:misc_notes>
    </umod:mod>
    <umod:mod approved="true" date_time_modified="2006-10-16 15:01:35" date_time_posted="2004-04-08 17:15:04" full_name="APTA d3" group_of_poster="users" title="QAT:2H(3)" username_of_poster="s_julka">
      <umod:specificity classification="Isotopic label" hidden="true" position="Anywhere" site="C" spec_group="1"/>
      <umod:delta avge_mass="174.2784" composition="H(16) 2H(3) C(9) N(2) O" mono_mass="174.168569">
        <umod:element number="16" symbol="H"/>
        <umod:element number="3" symbol="2H"/>
        <umod:element number="9" symbol="C"/>
        <umod:element number="2" symbol="N"/>
        <umod:element number="1" symbol="O"/>
      </umod:delta>
      <umod:alt_name>(3-acrylamidopropyl)trimethylammonium</umod:alt_name>
      <umod:xref>
        <umod:text>15283597</umod:text>
        <umod:source>PubMed PMID</umod:source>
        <umod:url></umod:url>
      </umod:xref>
    </umod:mod>
    <umod:mod approved="true" date_time_modified="2006-11-14 12:01:04" date_time_posted="2004-03-30 14:20:29" full_name="O18 label at both C-terminal oxygens" group_of_poster="users" title="Label:18O(2)" username_of_poster="Hensbergen">
      <umod:specificity classification="Isotopic label" hidden="false" position="Any C-term" site="C-term" spec_group="1"/>
      <umod:delta avge_mass="3.9995" composition="O(-2) 18O(2)" mono_mass="4.008491">
        <umod:element number="-2" symbol="O"/>
        <umod:element number="2" symbol="18O"/>
      </umod:delta>
      <umod:alt_name>Double O18 (C-term)</umod:alt_name>
      <umod:xref>
        <umod:text>11467524</umod:text>
        <umod:source>PubMed PMID</umod:source>
        <umod:url></umod:url>
      </umod:xref>
    </umod:mod>
    <umod:mod approved="true" date_time_modified="2006-10-16 14:59:12" date_time_posted="2004-04-08 12:01:19" full_name="6-aminoquinolyl-N-hydroxysuccinimidyl carbamate" group_of_poster="users" title="AccQTag" username_of_poster="davidcreasy">
      <umod:specificity classification="Chemical derivative" hidden="true" position="Any N-term" site="N-term" spec_group="2"/>
      <umod:specificity classification="Chemical derivative" hidden="true" position="Anywhere" site="K" spec_group="1"/>
      <umod:delta avge_mass="170.1674" composition="H(6) C(10) N(2) O" mono_mass="170.048013">
        <umod:element number="6" symbol="H"/>
        <umod:element number="10" symbol="C"/>
        <umod:element number="2" symbol="N"/>
        <umod:element number="1" symbol="O"/>
      </umod:delta>
      <umod:xref>
        <umod:text>Waters Application Note 930494</umod:text>
        <umod:source>Misc. URL</umod:source>
        <umod:url>http://www2.waters.com/watprod.nsf/newdocs/930494</umod:url>
      </umod:xref>
      <umod:xref>
        <umod:text>14997490</umod:text>
        <umod:source>PubMed PMID</umod:source>
        <umod:url></umod:url>
      </umod:xref>
      <umod:xref>
        <umod:text>Hochleitner, E. O. et al, Proteomics 2004, 4, 669-676,</umod:text>
        <umod:source>Journal</umod:source>
        <umod:url></umod:url>
      </umod:xref>
    </umod:mod>
    <umod:mod approved="true" date_time_modified="2006-10-15 18:24:07" date_time_posted="2004-04-20 07:07:29" full_name="DiMethyl-CHD2" group_of_poster="users" title="Dimethyl:2H(4)" username_of_poster="PhilipHsu">
      <umod:specificity classification="Isotopic label" hidden="true" position="Protein N-term" site="N-term" spec_group="3"/>
      <umod:specificity classification="Isotopic label" hidden="true" position="Any N-term" site="N-term" spec_group="2"/>
      <umod:specificity classification="Isotopic label" hidden="true" position="Anywhere" site="K" spec_group="1"/>
      <umod:delta avge_mass="32.0778" composition="2H(4) C(2)" mono_mass="32.056407">
        <umod:element number="4" symbol="2H"/>
        <umod:element number="2" symbol="C"/>
      </umod:delta>
      <umod:alt_name>reductive amination</umod:alt_name>
      <umod:xref>
        <umod:text>Anal Chem 2003. 75, 6843</umod:text>
        <umod:source>Journal</umod:source>
        <umod:url></umod:url>
      </umod:xref>
      <umod:xref>
        <umod:text>14670044</umod:text>
        <umod:source>PubMed PMID</umod:source>
        <umod:url></umod:url>
      </umod:xref>
      <umod:xref>
        <umod:text>Jue-Liang Hsu, Sheng-Yu Huang, and Shu-Hui Chen. Stable-Isotope based Multiplex Labeling Coupled with LC-MS/MS, HUPO 3rd ANNUAL WORLD CONGRESS, Bejing (China) 2004</umod:text>
        <umod:source>Book</umod:source>
        <umod:url></umod:url>
      </umod:xref>
    </umod:mod>
    <umod:mod approved="true" date_time_modified="2006-10-16 15:05:02" date_time_posted="2004-04-08 17:21:08" full_name="EAPTA d0" group_of_poster="users" title="EQAT" username_of_poster="s_julka">
      <umod:specificity classification="Chemical derivative" hidden="true" position="Anywhere" site="C" spec_group="1"/>
      <umod:delta avge_mass="184.2786" composition="H(20) C(10) N(2) O" mono_mass="184.157563">
        <umod:element number="20" symbol="H"/>
        <umod:element number="10" symbol="C"/>
        <umod:element number="2" symbol="N"/>
        <umod:element number="1" symbol="O"/>
      </umod:delta>
    </umod:mod>
    <umod:mod approved="true" date_time_modified="2006-10-16 15:07:31" date_time_posted="2004-04-08 17:25:24" full_name="EAPTA d5" group_of_poster="users" title="EQAT:2H(5)" username_of_poster="s_julka">
      <umod:specificity classification="Isotopic label" hidden="true" position="Anywhere" site="C" spec_group="1"/>
      <umod:delta avge_mass="189.3094" composition="H(15) 2H(5) C(10) N(2) O" mono_mass="189.188947">
        <umod:element number="15" symbol="H"/>
        <umod:element number="5" symbol="2H"/>
        <umod:element number="10" symbol="C"/>
        <umod:element number="2" symbol="N"/>
        <umod:element number="1" symbol="O"/>
      </umod:delta>
    </umod:mod>
    <umod:mod approved="true" date_time_modified="2006-10-16 11:07:38" date_time_posted="2004-04-20 08:27:30" full_name="EDT" group_of_poster="users" title="Ethanedithiol" username_of_poster="take">
      <umod:specificity classification="Chemical derivative" hidden="true" position="Anywhere" site="T" spec_group="2"/>
      <umod:specificity classification="Chemical derivative" hidden="true" position="Anywhere" site="S" spec_group="1"/>
      <umod:delta avge_mass="76.1838" composition="H(4) C(2) O(-1) S(2)" mono_mass="75.980527">
        <umod:element number="4" symbol="H"/>
        <umod:element number="2" symbol="C"/>
        <umod:element number="-1" symbol="O"/>
        <umod:element number="2" symbol="S"/>
      </umod:delta>
      <umod:xref>
        <umod:text>11507762</umod:text>
        <umod:source>PubMed PMID</umod:source>
        <umod:url></umod:url>
      </umod:xref>
    </umod:mod>
    <umod:mod approved="true" date_time_modified="2006-10-16 12:38:09" date_time_posted="2004-05-18 11:11:52" full_name="N-ethyl iodoacetamide-d5" group_of_poster="users" title="NEIAA:2H(5)" username_of_poster="Botting">
      <umod:specificity classification="Isotopic label" hidden="true" position="Anywhere" site="Y" spec_group="2"/>
      <umod:specificity classification="Isotopic label" hidden="true" position="Anywhere" site="C" spec_group="1"/>
      <umod:delta avge_mass="90.1353" composition="H(2) 2H(5) C(4) N O" mono_mass="90.084148">
        <umod:element number="2" symbol="H"/>
        <umod:element number="5" symbol="2H"/>
        <umod:element number="4" symbol="C"/>
        <umod:element number="1" symbol="N"/>
        <umod:element number="1" symbol="O"/>
      </umod:delta>
      <umod:xref>
        <umod:text>12766232</umod:text>
        <umod:source>PubMed PMID</umod:source>
        <umod:url></umod:url>
      </umod:xref>
    </umod:mod>
    <umod:mod approved="true" date_time_modified="2006-10-16 12:38:28" date_time_posted="2004-05-06 18:54:17" full_name="Acrolein addition +94" group_of_poster="users" title="Delta:H(6)C(6)O(1)" username_of_poster="fatcat">
      <umod:specificity classification="Other" hidden="true" position="Anywhere" site="K" spec_group="1"/>
      <umod:delta avge_mass="94.1112" composition="H(6) C(6) O" mono_mass="94.041865">
        <umod:element number="6" symbol="H"/>
        <umod:element number="6" symbol="C"/>
        <umod:element number="1" symbol="O"/>
      </umod:delta>
      <umod:alt_name>Acrolein94, FDP</umod:alt_name>
    </umod:mod>
    <umod:mod approved="true" date_time_modified="2006-10-16 10:16:29" date_time_posted="2004-05-06 18:55:58" full_name="Acrolein addition +56" group_of_poster="users" title="Delta:H(4)C(3)O(1)" username_of_poster="fatcat">
      <umod:specificity classification="Other" hidden="true" position="Anywhere" site="K" spec_group="3"/>
      <umod:specificity classification="Other" hidden="true" position="Anywhere" site="H" spec_group="2"/>
      <umod:specificity classification="Other" hidden="true" position="Anywhere" site="C" spec_group="1"/>
      <umod:delta avge_mass="56.0633" composition="H(4) C(3) O" mono_mass="56.026215">
        <umod:element number="4" symbol="H"/>
        <umod:element number="3" symbol="C"/>
        <umod:element number="1" symbol="O"/>
      </umod:delta>
      <umod:alt_name>Acrolein56</umod:alt_name>
      <umod:xref>
        <umod:text>10825247</umod:text>
        <umod:source>PubMed PMID</umod:source>
        <umod:url></umod:url>
      </umod:xref>
      <umod:xref>
        <umod:text>15541752</umod:text>
        <umod:source>PubMed PMID</umod:source>
        <umod:url></umod:url>
      </umod:xref>
    </umod:mod>
    <umod:mod approved="true" date_time_modified="2006-10-15 18:30:31" date_time_posted="2004-05-06 18:57:08" full_name="Acrolein addition +38" group_of_poster="users" title="Delta:H(2)C(3)" username_of_poster="fatcat">
      <umod:specificity classification="Other" hidden="true" position="Anywhere" site="K" spec_group="1"/>
      <umod:delta avge_mass="38.0480" composition="H(2) C(3)" mono_mass="38.015650">
        <umod:element number="2" symbol="H"/>
        <umod:element number="3" symbol="C"/>
      </umod:delta>
      <umod:alt_name>Acrolein38</umod:alt_name>
    </umod:mod>
    <umod:mod approved="true" date_time_modified="2006-10-16 11:08:13" date_time_posted="2004-05-06 18:59:23" full_name="Acrolein addition +76" group_of_poster="users" title="Delta:H(4)C(6)" username_of_poster="fatcat">
      <umod:specificity classification="Other" hidden="true" position="Anywhere" site="K" spec_group="1"/>
      <umod:delta avge_mass="76.0960" composition="H(4) C(6)" mono_mass="76.031300">
        <umod:element number="4" symbol="H"/>
        <umod:element number="6" symbol="C"/>
      </umod:delta>
      <umod:alt_name>Acrolein76</umod:alt_name>
    </umod:mod>
    <umod:mod approved="true" date_time_modified="2006-10-16 12:46:03" date_time_posted="2004-05-06 19:00:25" full_name="Acrolein addition +112" group_of_poster="users" title="Delta:H(8)C(6)O(2)" username_of_poster="fatcat">
      <umod:specificity classification="Other" hidden="true" position="Anywhere" site="K" spec_group="1"/>
      <umod:delta avge_mass="112.1265" composition="H(8) C(6) O(2)" mono_mass="112.052430">
        <umod:element number="8" symbol="H"/>
        <umod:element number="6" symbol="C"/>
        <umod:element number="2" symbol="O"/>
      </umod:delta>
      <umod:alt_name>Acrolein112</umod:alt_name>
    </umod:mod>
    <umod:mod approved="true" date_time_modified="2006-10-16 17:03:46" date_time_posted="2004-05-27 20:53:37" full_name="ADP  Ribose addition" group_of_poster="users" title="ADP-Ribosyl" username_of_poster="ionjockey">
      <umod:specificity classification="Other glycosylation" hidden="true" position="Anywhere" site="E" spec_group="5"/>
      <umod:specificity classification="Other glycosylation" hidden="true" position="Anywhere" site="S" spec_group="4"/>
      <umod:specificity classification="Other glycosylation" hidden="true" position="Anywhere" site="N" spec_group="3"/>
      <umod:specificity classification="Other glycosylation" hidden="true" position="Anywhere" site="C" spec_group="2"/>
      <umod:specificity classification="Other glycosylation" hidden="true" position="Anywhere" site="R" spec_group="1"/>
      <umod:delta avge_mass="541.3005" composition="H(21) C(15) N(5) O(13) P(2)" mono_mass="541.061110">
        <umod:element number="21" symbol="H"/>
        <umod:element number="15" symbol="C"/>
        <umod:element number="5" symbol="N"/>
        <umod:element number="13" symbol="O"/>
        <umod:element number="2" symbol="P"/>
      </umod:delta>
      <umod:xref>
        <umod:text>AA0237</umod:text>
        <umod:source>RESID</umod:source>
        <umod:url></umod:url>
      </umod:xref>
      <umod:xref>
        <umod:text>AA0169</umod:text>
        <umod:source>RESID</umod:source>
        <umod:url></umod:url>
      </umod:xref>
      <umod:xref>
        <umod:text>Structure</umod:text>
        <umod:source>Misc. URL</umod:source>
        <umod:url>http://betelgeuse.u-strasbg.fr/DocPARP/DocPARG/images/Structure-pADPR.jpg</umod:url>
      </umod:xref>
      <umod:xref>
        <umod:text>AA0168</umod:text>
        <umod:source>RESID</umod:source>
        <umod:url></umod:url>
      </umod:xref>
      <umod:xref>
        <umod:text>AA0231</umod:text>
        <umod:source>RESID</umod:source>
        <umod:url></umod:url>
      </umod:xref>
      <umod:xref>
        <umod:text>15842200</umod:text>
        <umod:source>PubMed PMID</umod:source>
        <umod:url></umod:url>
      </umod:xref>
      <umod:xref>
        <umod:text>AA0295</umod:text>
        <umod:source>RESID</umod:source>
        <umod:url></umod:url>
      </umod:xref>
      <umod:xref>
        <umod:text>ADP</umod:text>
        <umod:source>FindMod</umod:source>
        <umod:url></umod:url>
      </umod:xref>
    </umod:mod>
    <umod:mod approved="true" date_time_modified="2006-10-16 12:15:11" date_time_posted="2004-05-18 11:10:37" full_name="N-ethyl iodoacetamide-d0" group_of_poster="users" title="NEIAA" username_of_poster="Botting">
      <umod:specificity classification="Isotopic label" hidden="true" position="Anywhere" site="Y" spec_group="2"/>
      <umod:specificity classification="Isotopic label" hidden="true" position="Anywhere" site="C" spec_group="1"/>
      <umod:delta avge_mass="85.1045" composition="H(7) C(4) N O" mono_mass="85.052764">
        <umod:element number="7" symbol="H"/>
        <umod:element number="4" symbol="C"/>
        <umod:element number="1" symbol="N"/>
        <umod:element number="1" symbol="O"/>
      </umod:delta>
      <umod:xref>
        <umod:text>12766232</umod:text>
        <umod:source>PubMed PMID</umod:source>
        <umod:url></umod:url>
      </umod:xref>
    </umod:mod>
    <umod:mod approved="false" date_time_modified="2008-12-05 09:27:51" date_time_posted="2004-06-08 14:04:07" full_name="Representative mass and accurate mass for 116 &amp; 117" group_of_poster="admin" title="iTRAQ4plex" username_of_poster="unimod">
      <umod:specificity classification="Isotopic label" hidden="false" position="Anywhere" site="Y" spec_group="3">
        <umod:misc_notes>Low abundance</umod:misc_notes>
      </umod:specificity>
      <umod:specificity classification="Isotopic label" hidden="false" position="Any N-term" site="N-term" spec_group="2"/>
      <umod:specificity classification="Isotopic label" hidden="false" position="Anywhere" site="K" spec_group="1"/>
      <umod:delta avge_mass="144.1544" composition="H(12) C(4) 13C(3) N 15N O" mono_mass="144.102063">
        <umod:element number="12" symbol="H"/>
        <umod:element number="4" symbol="C"/>
        <umod:element number="3" symbol="13C"/>
        <umod:element number="1" symbol="N"/>
        <umod:element number="1" symbol="15N"/>
        <umod:element number="1" symbol="O"/>
      </umod:delta>
      <umod:alt_name>AKA iTRAQ4plex116/7</umod:alt_name>
      <umod:alt_name>Applied Biosystems iTRAQ(TM) multiplexed quantitation chemistry</umod:alt_name>
      <umod:xref>
        <umod:text>Applied Biosystems Chemistry Reference Guide</umod:text>
        <umod:source>Misc. URL</umod:source>
        <umod:url>http://docs.appliedbiosystems.com/pebiodocs/04351918.pdf</umod:url>
      </umod:xref>
      <umod:misc_notes>Different channels have the same nominal mass but slightly different exact masses. Use this value for all channels for quantitation purposes. mTRAQ heavy is identical to iTRAQ4plex 117</umod:misc_notes>
    </umod:mod>
    <umod:mod approved="true" date_time_modified="2006-10-16 10:35:31" date_time_posted="2004-08-12 19:56:03" full_name="Crotonaldehyde" group_of_poster="users" title="Crotonaldehyde" username_of_poster="fatcat">
      <umod:specificity classification="Other" hidden="true" position="Anywhere" site="K" spec_group="3"/>
      <umod:specificity classification="Other" hidden="true" position="Anywhere" site="H" spec_group="2"/>
      <umod:specificity classification="Other" hidden="true" position="Anywhere" site="C" spec_group="1"/>
      <umod:delta avge_mass="70.0898" composition="H(6) C(4) O" mono_mass="70.041865">
        <umod:element number="6" symbol="H"/>
        <umod:element number="4" symbol="C"/>
        <umod:element number="1" symbol="O"/>
      </umod:delta>
      <umod:xref>
        <umod:text>11283024</umod:text>
        <umod:source>PubMed PMID</umod:source>
        <umod:url></umod:url>
      </umod:xref>
    </umod:mod>
    <umod:mod approved="true" date_time_modified="2006-10-16 11:10:31" date_time_posted="2005-09-06 08:31:51" full_name="bromination" group_of_poster="users" title="Bromo" username_of_poster="gerribe">
      <umod:specificity classification="Post-translational" hidden="true" position="Anywhere" site="F" spec_group="3"/>
      <umod:specificity classification="Post-translational" hidden="true" position="Anywhere" site="H" spec_group="2"/>
      <umod:specificity classification="Post-translational" hidden="true" position="Anywhere" site="W" spec_group="1"/>
      <umod:delta avge_mass="78.8961" composition="H(-1) Br" mono_mass="77.910511">
        <umod:element number="-1" symbol="H"/>
        <umod:element number="1" symbol="Br"/>
      </umod:delta>
      <umod:xref>
        <umod:text>BROM</umod:text>
        <umod:source>FindMod</umod:source>
        <umod:url></umod:url>
      </umod:xref>
      <umod:xref>
        <umod:text>AA0179</umod:text>
        <umod:source>RESID</umod:source>
        <umod:url></umod:url>
      </umod:xref>
      <umod:xref>
        <umod:text>AA0180</umod:text>
        <umod:source>RESID</umod:source>
        <umod:url></umod:url>
      </umod:xref>
      <umod:xref>
        <umod:text>AA0173</umod:text>
        <umod:source>RESID</umod:source>
        <umod:url></umod:url>
      </umod:xref>
      <umod:xref>
        <umod:text>AA0176</umod:text>
        <umod:source>RESID</umod:source>
        <umod:url></umod:url>
      </umod:xref>
      <umod:xref>
        <umod:text>AA0175</umod:text>
        <umod:source>RESID</umod:source>
        <umod:url></umod:url>
      </umod:xref>
      <umod:xref>
        <umod:text>AA0174</umod:text>
        <umod:source>RESID</umod:source>
        <umod:url></umod:url>
      </umod:xref>
      <umod:xref>
        <umod:text>9033387</umod:text>
        <umod:source>PubMed PMID</umod:source>
        <umod:url></umod:url>
      </umod:xref>
    </umod:mod>
    <umod:mod approved="true" date_time_modified="2006-10-14 10:39:53" date_time_posted="2005-09-10 21:18:23" full_name="Tyrosine oxidation to 2-aminotyrosine" group_of_poster="admin" title="Amino" username_of_poster="unimod">
      <umod:specificity classification="Chemical derivative" hidden="true" position="Anywhere" site="Y" spec_group="1"/>
      <umod:delta avge_mass="15.0146" composition="H N" mono_mass="15.010899">
        <umod:element number="1" symbol="H"/>
        <umod:element number="1" symbol="N"/>
      </umod:delta>
      <umod:xref>
        <umod:text>9252331</umod:text>
        <umod:source>PubMed PMID</umod:source>
        <umod:url></umod:url>
      </umod:xref>
      <umod:xref>
        <umod:text>Berlett, Barbara S.; Stadtman, Earl R. Journal of Biological Chemistry (1997), 272(33), 20313-20316.</umod:text>
        <umod:source>Journal</umod:source>
        <umod:url></umod:url>
      </umod:xref>
    </umod:mod>
    <umod:mod approved="false" date_time_modified="2006-11-14 12:10:30" date_time_posted="2005-09-10 22:36:58" full_name="oxidized Arginine biotinylated with biotin hydrazide" group_of_poster="admin" title="Argbiotinhydrazide" username_of_poster="unimod">
      <umod:specificity classification="Chemical derivative" hidden="true" position="Anywhere" site="R" spec_group="1"/>
      <umod:delta avge_mass="199.2700" composition="H(13) C(9) N O(2) S" mono_mass="199.066699">
        <umod:element number="13" symbol="H"/>
        <umod:element number="9" symbol="C"/>
        <umod:element number="1" symbol="N"/>
        <umod:element number="2" symbol="O"/>
        <umod:element number="1" symbol="S"/>
      </umod:delta>
      <umod:xref>
        <umod:text>Yoo, Byoung-Sam; Regnier, Fred E. Electrophoresis (2004), 25(9), 1334-1341.</umod:text>
        <umod:source>Journal</umod:source>
        <umod:url></umod:url>
      </umod:xref>
      <umod:xref>
        <umod:text>15828771</umod:text>
        <umod:source>PubMed PMID</umod:source>
        <umod:url></umod:url>
      </umod:xref>
    </umod:mod>
    <umod:mod approved="true" date_time_modified="2006-10-13 18:53:41" date_time_posted="2004-08-27 21:57:17" full_name="O18 Labeling" group_of_poster="users" title="Label:18O(1)" username_of_poster="chemgirl18">
      <umod:specificity classification="Isotopic label" hidden="true" position="Anywhere" site="Y" spec_group="3">
        <umod:misc_notes>alkaline phosphatase to dephosphorylate</umod:misc_notes>
      </umod:specificity>
      <umod:specificity classification="Isotopic label" hidden="true" position="Anywhere" site="T" spec_group="2">
        <umod:misc_notes>alkaline phosphatase to dephosphorylate</umod:misc_notes>
      </umod:specificity>
      <umod:specificity classification="Isotopic label" hidden="true" position="Anywhere" site="S" spec_group="1">
        <umod:misc_notes>alkaline phosphatase to dephosphorylate</umod:misc_notes>
      </umod:specificity>
      <umod:specificity classification="Isotopic label" hidden="false" position="Any C-term" site="C-term" spec_group="4">
        <umod:misc_notes>digesting in labelled water</umod:misc_notes>
      </umod:specificity>
      <umod:delta avge_mass="1.9998" composition="O(-1) 18O" mono_mass="2.004246">
        <umod:element number="-1" symbol="O"/>
        <umod:element number="1" symbol="18O"/>
      </umod:delta>
      <umod:alt_name>H2 18O Alkaline Phosphatase</umod:alt_name>
      <umod:xref>
        <umod:text>11467524</umod:text>
        <umod:source>PubMed PMID</umod:source>
        <umod:url></umod:url>
      </umod:xref>
    </umod:mod>
    <umod:mod approved="true" date_time_modified="2006-10-19 10:30:33" date_time_posted="2004-08-30 16:23:02" full_name="13C(6) 15N(2) Silac label" group_of_poster="users" title="Label:13C(6)15N(2)" username_of_poster="hs01">
      <umod:specificity classification="Isotopic label" hidden="true" position="Anywhere" site="K" spec_group="1">
        <umod:misc_notes>Used in SILAC experiment</umod:misc_notes>
      </umod:specificity>
      <umod:delta avge_mass="7.9427" composition="C(-6) 13C(6) N(-2) 15N(2)" mono_mass="8.014199">
        <umod:element number="-6" symbol="C"/>
        <umod:element number="6" symbol="13C"/>
        <umod:element number="-2" symbol="N"/>
        <umod:element number="2" symbol="15N"/>
      </umod:delta>
      <umod:alt_name>heavy lysine</umod:alt_name>
      <umod:xref>
        <umod:text>Silac introduction</umod:text>
        <umod:source>Misc. URL</umod:source>
        <umod:url>http://www.pil.sdu.dk/silac_intro.htm</umod:url>
      </umod:xref>
      <umod:xref>
        <umod:text>12716131</umod:text>
        <umod:source>PubMed PMID</umod:source>
        <umod:url></umod:url>
      </umod:xref>
    </umod:mod>
    <umod:mod approved="true" date_time_modified="2006-10-16 12:38:48" date_time_posted="2004-09-01 13:20:58" full_name="Thiophosphorylation" group_of_poster="users" title="Thiophospho" username_of_poster="mrbladergroen">
      <umod:specificity classification="Other" hidden="true" position="Anywhere" site="Y" spec_group="3"/>
      <umod:specificity classification="Other" hidden="true" position="Anywhere" site="T" spec_group="2"/>
      <umod:specificity classification="Other" hidden="true" position="Anywhere" site="S" spec_group="1"/>
      <umod:delta avge_mass="96.0455" composition="H O(2) P S" mono_mass="95.943487">
        <umod:element number="1" symbol="H"/>
        <umod:element number="2" symbol="O"/>
        <umod:element number="1" symbol="P"/>
        <umod:element number="1" symbol="S"/>
      </umod:delta>
      <umod:xref>
        <umod:text>12110917</umod:text>
        <umod:source>PubMed PMID</umod:source>
        <umod:url></umod:url>
      </umod:xref>
    </umod:mod>
    <umod:mod approved="true" date_time_modified="2006-10-16 15:26:00" date_time_posted="2004-09-14 20:01:29" full_name="4-sulfophenyl isothiocyanate" group_of_poster="users" title="SPITC" username_of_poster="hatlevig">
      <umod:specificity classification="Chemical derivative" hidden="true" position="Anywhere" site="K" spec_group="1"/>
      <umod:specificity classification="Chemical derivative" hidden="true" position="Any N-term" site="N-term" spec_group="2"/>
      <umod:delta avge_mass="215.2495" composition="H(5) C(7) N O(3) S(2)" mono_mass="214.971084">
        <umod:element number="5" symbol="H"/>
        <umod:element number="7" symbol="C"/>
        <umod:element number="1" symbol="N"/>
        <umod:element number="3" symbol="O"/>
        <umod:element number="2" symbol="S"/>
      </umod:delta>
      <umod:alt_name>N-terminal / lysine sulfonation</umod:alt_name>
      <umod:xref>
        <umod:text>Wang et al. 2004. Rapid Commun Mass Spectrom. 18(1):96-102</umod:text>
        <umod:source>Journal</umod:source>
        <umod:url></umod:url>
      </umod:xref>
      <umod:xref>
        <umod:text>Chen et. al. Rapid Commun Mass Spectrom. 2004;18(2):191-8.</umod:text>
        <umod:source>Journal</umod:source>
        <umod:url></umod:url>
      </umod:xref>
      <umod:xref>
        <umod:text>Shimadzu application note</umod:text>
        <umod:source>Misc. URL</umod:source>
        <umod:url>http://www.shimadzu-biotech.net/literature/application_note/202_1.pdf</umod:url>
      </umod:xref>
      <umod:xref>
        <umod:text>14745769</umod:text>
        <umod:source>PubMed PMID</umod:source>
        <umod:url></umod:url>
      </umod:xref>
      <umod:xref>
        <umod:text>14689565</umod:text>
        <umod:source>PubMed PMID</umod:source>
        <umod:url></umod:url>
      </umod:xref>
      <umod:xref>
        <umod:text>16526082</umod:text>
        <umod:source>PubMed PMID</umod:source>
        <umod:url></umod:url>
      </umod:xref>
    </umod:mod>
    <umod:mod approved="true" date_time_modified="2006-10-19 11:13:26" date_time_posted="2004-07-26 23:02:04" full_name="Light IDBEST tag for quantitation" group_of_poster="users" title="IGBP" username_of_poster="zqiao">
      <umod:specificity classification="Isotopic label" hidden="true" position="Anywhere" site="C" spec_group="1"/>
      <umod:delta avge_mass="297.1478" composition="H(13) C(12) N(2) O(2) Br" mono_mass="296.016039">
        <umod:element number="13" symbol="H"/>
        <umod:element number="12" symbol="C"/>
        <umod:element number="2" symbol="N"/>
        <umod:element number="2" symbol="O"/>
        <umod:element number="1" symbol="Br"/>
      </umod:delta>
      <umod:xref>
        <umod:text>Under construction</umod:text>
        <umod:source>Misc. URL</umod:source>
        <umod:url>http://www.targetdiscovery.com/index.php?topic=prod.idbe</umod:url>
      </umod:xref>
      <umod:xref>
        <umod:text>Target discovery , Inc. IDBEST IGBP user manual</umod:text>
        <umod:source>Other</umod:source>
        <umod:url></umod:url>
      </umod:xref>
    </umod:mod>
    <umod:mod approved="true" date_time_modified="2006-10-16 16:35:54" date_time_posted="2004-11-10 03:13:23" full_name="nucleophilic addtion to cytopiloyne" group_of_poster="users" title="Cytopiloyne" username_of_poster="ymchiang">
      <umod:specificity classification="Chemical derivative" hidden="true" position="Anywhere" site="Y" spec_group="7"/>
      <umod:specificity classification="Chemical derivative" hidden="true" position="Anywhere" site="S" spec_group="6"/>
      <umod:specificity classification="Chemical derivative" hidden="true" position="Anywhere" site="R" spec_group="5"/>
      <umod:specificity classification="Chemical derivative" hidden="true" position="Anywhere" site="P" spec_group="4"/>
      <umod:specificity classification="Chemical derivative" hidden="true" position="Any N-term" site="N-term" spec_group="3"/>
      <umod:specificity classification="Chemical derivative" hidden="true" position="Anywhere" site="K" spec_group="2"/>
      <umod:specificity classification="Chemical derivative" hidden="true" position="Anywhere" site="C" spec_group="1"/>
      <umod:delta avge_mass="362.3738" composition="H(22) C(19) O(7)" mono_mass="362.136553">
        <umod:element number="22" symbol="H"/>
        <umod:element number="19" symbol="C"/>
        <umod:element number="7" symbol="O"/>
      </umod:delta>
      <umod:xref>
        <umod:text>15549660</umod:text>
        <umod:source>PubMed PMID</umod:source>
        <umod:url></umod:url>
      </umod:xref>
      <umod:misc_notes>Cytopiloyne is a polyacetylenic glucoside isolated form Bidens pilosa which can modulate T helper cell differentiation. Biotinylated cytopiloyne might be use to identify its receptor in T cell.</umod:misc_notes>
    </umod:mod>
    <umod:mod approved="true" date_time_modified="2006-10-16 16:37:10" date_time_posted="2004-11-11 05:23:17" full_name="nucleophilic addition to cytopiloyne+H2O" group_of_poster="users" title="Cytopiloyne+water" username_of_poster="ymchiang">
      <umod:specificity classification="Chemical derivative" hidden="true" position="Anywhere" site="Y" spec_group="7"/>
      <umod:specificity classification="Chemical derivative" hidden="true" position="Anywhere" site="T" spec_group="6"/>
      <umod:specificity classification="Chemical derivative" hidden="true" position="Anywhere" site="S" spec_group="5"/>
      <umod:specificity classification="Chemical derivative" hidden="true" position="Anywhere" site="R" spec_group="4"/>
      <umod:specificity classification="Chemical derivative" hidden="true" position="Any N-term" site="N-term" spec_group="3"/>
      <umod:specificity classification="Chemical derivative" hidden="true" position="Anywhere" site="K" spec_group="2"/>
      <umod:specificity classification="Chemical derivative" hidden="true" position="Anywhere" site="C" spec_group="1"/>
      <umod:delta avge_mass="380.3891" composition="H(24) C(19) O(8)" mono_mass="380.147118">
        <umod:element number="24" symbol="H"/>
        <umod:element number="19" symbol="C"/>
        <umod:element number="8" symbol="O"/>
      </umod:delta>
      <umod:xref>
        <umod:text>15549660</umod:text>
        <umod:source>PubMed PMID</umod:source>
        <umod:url></umod:url>
      </umod:xref>
      <umod:misc_notes>Cytopiloyne is a polyacetylenic glucoside isolated form Bidens pilosa which can modulated T helper cell differentiation. Biotinylated cytopiloyne might be use to identify its receptor in T cell.</umod:misc_notes>
    </umod:mod>
    <umod:mod approved="true" date_time_modified="2006-10-19 10:30:51" date_time_posted="2004-10-20 17:49:33" full_name="13C(6) 15N(4) Silac label" group_of_poster="users" title="Label:13C(6)15N(4)" username_of_poster="AFCS">
      <umod:specificity classification="Isotopic label" hidden="true" position="Anywhere" site="R" spec_group="1">
        <umod:misc_notes>Used in SILAC experiment</umod:misc_notes>
      </umod:specificity>
      <umod:delta avge_mass="9.9296" composition="C(-6) 13C(6) N(-4) 15N(4)" mono_mass="10.008269">
        <umod:element number="-6" symbol="C"/>
        <umod:element number="6" symbol="13C"/>
        <umod:element number="-4" symbol="N"/>
        <umod:element number="4" symbol="15N"/>
      </umod:delta>
      <umod:xref>
        <umod:text>Silac introduction</umod:text>
        <umod:source>Misc. URL</umod:source>
        <umod:url>http://www.pil.sdu.dk/silac_intro.htm</umod:url>
      </umod:xref>
      <umod:xref>
        <umod:text>12716131</umod:text>
        <umod:source>PubMed PMID</umod:source>
        <umod:url></umod:url>
      </umod:xref>
    </umod:mod>
    <umod:mod approved="true" date_time_modified="2006-10-19 10:31:10" date_time_posted="2004-11-05 18:51:13" full_name="13C(9) 15N(1) Silac label" group_of_poster="users" title="Label:13C(9)15N(1)" username_of_poster="Deepa">
      <umod:specificity classification="Isotopic label" hidden="true" position="Anywhere" site="F" spec_group="1">
        <umod:misc_notes>Used in AQUA experiment</umod:misc_notes>
      </umod:specificity>
      <umod:delta avge_mass="9.9273" composition="C(-9) 13C(9) N(-1) 15N" mono_mass="10.027228">
        <umod:element number="-9" symbol="C"/>
        <umod:element number="9" symbol="13C"/>
        <umod:element number="-1" symbol="N"/>
        <umod:element number="1" symbol="15N"/>
      </umod:delta>
      <umod:xref>
        <umod:text>Silac introduction</umod:text>
        <umod:source>Misc. URL</umod:source>
        <umod:url>http://www.pil.sdu.dk/silac_intro.htm</umod:url>
      </umod:xref>
      <umod:xref>
        <umod:text>12771378</umod:text>
        <umod:source>PubMed PMID</umod:source>
        <umod:url></umod:url>
      </umod:xref>
    </umod:mod>
    <umod:mod approved="true" date_time_modified="2006-10-14 09:38:54" date_time_posted="2004-09-29 08:52:01" full_name="Trideuteration" group_of_poster="users" title="Label:2H(3)" username_of_poster="mmolloy">
      <umod:specificity classification="Isotopic label" hidden="true" position="Anywhere" site="L" spec_group="1">
        <umod:misc_notes>for SILAC expt</umod:misc_notes>
      </umod:specificity>
      <umod:delta avge_mass="3.0185" composition="H(-3) 2H(3)" mono_mass="3.018830">
        <umod:element number="-3" symbol="H"/>
        <umod:element number="3" symbol="2H"/>
      </umod:delta>
      <umod:alt_name>Trideuteration</umod:alt_name>
      <umod:xref>
        <umod:text>Silac introduction</umod:text>
        <umod:source>Misc. URL</umod:source>
        <umod:url>http://www.pil.sdu.dk/silac_intro.htm</umod:url>
      </umod:xref>
    </umod:mod>
    <umod:mod approved="true" date_time_modified="2009-02-11 17:44:37" date_time_posted="2004-11-05 18:49:37" full_name="13C(5) 15N(1) Silac label" group_of_poster="users" title="Label:13C(5)15N(1)" username_of_poster="Deepa">
      <umod:specificity classification="Isotopic label" hidden="true" position="Anywhere" site="V" spec_group="1">
        <umod:misc_notes>Used in AQUA experiment</umod:misc_notes>
      </umod:specificity>
      <umod:specificity classification="Isotopic label" hidden="true" position="Anywhere" site="P" spec_group="2">
        <umod:misc_notes>Result of conversion of 13C6, 15N4 arginine to 13C5, 15N1 proline</umod:misc_notes>
      </umod:specificity>
      <umod:specificity classification="Isotopic label" hidden="true" position="Anywhere" site="M" spec_group="3">
        <umod:misc_notes>SILAC label used in COFRADIC</umod:misc_notes>
      </umod:specificity>
      <umod:delta avge_mass="5.9567" composition="C(-5) 13C(5) N(-1) 15N" mono_mass="6.013809">
        <umod:element number="-5" symbol="C"/>
        <umod:element number="5" symbol="13C"/>
        <umod:element number="-1" symbol="N"/>
        <umod:element number="1" symbol="15N"/>
      </umod:delta>
      <umod:xref>
        <umod:text>12771378</umod:text>
        <umod:source>PubMed PMID</umod:source>
        <umod:url></umod:url>
      </umod:xref>
    </umod:mod>
    <umod:mod approved="true" date_time_modified="2006-10-16 12:48:51" date_time_posted="2004-10-07 08:55:33" full_name="phosphorylation to pyridyl thiol" group_of_poster="users" title="PET" username_of_poster="vbad">
      <umod:specificity classification="Chemical derivative" hidden="true" position="Anywhere" site="T" spec_group="2"/>
      <umod:specificity classification="Chemical derivative" hidden="true" position="Anywhere" site="S" spec_group="1"/>
      <umod:delta avge_mass="121.2028" composition="H(7) C(7) N O(-1) S" mono_mass="121.035005">
        <umod:element number="7" symbol="H"/>
        <umod:element number="7" symbol="C"/>
        <umod:element number="1" symbol="N"/>
        <umod:element number="-1" symbol="O"/>
        <umod:element number="1" symbol="S"/>
      </umod:delta>
      <umod:alt_name>b-elimination PET derivatisation</umod:alt_name>
      <umod:xref>
        <umod:text>Manfredo Quadroni in: ''Proteome Research: Mass Spectrometry (ed. P.James)'' pp 187-206</umod:text>
        <umod:source>Book</umod:source>
        <umod:url></umod:url>
      </umod:xref>
      <umod:misc_notes>PET = 2-[4-pyridyl]ethanethiol. This modification is a chemical derivative, based on a alkaline catalysed beta-elimination of phosphoserines and phosphothreonines and subsequent 1,4-addition of 2-[4-pyridine]ethanethiol. These modified serines and threonines produce in MS/MS a characteristic fragment which can be used for precursor-ion-scan experiments.</umod:misc_notes>
    </umod:mod>
    <umod:mod approved="true" date_time_modified="2007-01-03 19:34:35" date_time_posted="2004-11-16 14:25:33" full_name="sulfonation of N-terminus" group_of_poster="users" title="CAF" username_of_poster="chens002">
      <umod:specificity classification="Chemical derivative" hidden="true" position="Any N-term" site="N-term" spec_group="1"/>
      <umod:delta avge_mass="136.1265" composition="H(4) C(3) O(4) S" mono_mass="135.983029">
        <umod:element number="4" symbol="H"/>
        <umod:element number="3" symbol="C"/>
        <umod:element number="4" symbol="O"/>
        <umod:element number="1" symbol="S"/>
      </umod:delta>
      <umod:alt_name>Ettan CAF MALDI</umod:alt_name>
      <umod:xref>
        <umod:text>Anal.Chem 75(7):156A-165A</umod:text>
        <umod:source>Journal</umod:source>
        <umod:url></umod:url>
      </umod:xref>
      <umod:xref>
        <umod:text>15732931</umod:text>
        <umod:source>PubMed PMID</umod:source>
        <umod:url></umod:url>
      </umod:xref>
      <umod:xref>
        <umod:text>16046801</umod:text>
        <umod:source>PubMed PMID</umod:source>
        <umod:url></umod:url>
      </umod:xref>
      <umod:misc_notes>N-terminal sulfonation of diglycine to detect ubiquitination sites</umod:misc_notes>
    </umod:mod>
    <umod:mod approved="true" date_time_modified="2006-10-17 11:43:47" date_time_posted="2004-11-16 20:20:17" full_name="covalent modification of lysine by cross-linking reagent" group_of_poster="users" title="Xlink:SSD" username_of_poster="tom">
      <umod:specificity classification="Chemical derivative" hidden="true" position="Anywhere" site="K" spec_group="1"/>
      <umod:delta avge_mass="253.2512" composition="H(15) C(12) N O(5)" mono_mass="253.095023">
        <umod:element number="15" symbol="H"/>
        <umod:element number="12" symbol="C"/>
        <umod:element number="1" symbol="N"/>
        <umod:element number="5" symbol="O"/>
      </umod:delta>
      <umod:xref>
        <umod:text>Partis MD et al. 1983 J Prot Chem 2 263-277</umod:text>
        <umod:source>Journal</umod:source>
        <umod:url></umod:url>
      </umod:xref>
    </umod:mod>
    <umod:mod approved="true" date_time_modified="2006-10-15 18:00:14" date_time_posted="2004-12-11 00:23:12" full_name="S-nitrosylation" group_of_poster="users" title="Nitrosyl" username_of_poster="dengh">
      <umod:specificity classification="Post-translational" hidden="true" position="Anywhere" site="C" spec_group="1"/>
      <umod:delta avge_mass="28.9982" composition="H(-1) N O" mono_mass="28.990164">
        <umod:element number="-1" symbol="H"/>
        <umod:element number="1" symbol="N"/>
        <umod:element number="1" symbol="O"/>
      </umod:delta>
      <umod:xref>
        <umod:text>AA0230</umod:text>
        <umod:source>RESID</umod:source>
        <umod:url></umod:url>
      </umod:xref>
      <umod:xref>
        <umod:text>10442087</umod:text>
        <umod:source>PubMed PMID</umod:source>
        <umod:url></umod:url>
      </umod:xref>
      <umod:xref>
        <umod:text>NTRY</umod:text>
        <umod:source>FindMod</umod:source>
        <umod:url></umod:url>
      </umod:xref>
      <umod:xref>
        <umod:text>15688001</umod:text>
        <umod:source>PubMed PMID</umod:source>
        <umod:url></umod:url>
      </umod:xref>
      <umod:misc_notes>Protein which is posttranslationally modified by the attachment of a nitric oxide group on the sulfur atom of one or more cysteine residues.</umod:misc_notes>
    </umod:mod>
    <umod:mod approved="true" date_time_modified="2006-10-16 15:04:42" date_time_posted="2004-12-14 04:38:25" full_name="Aminoethylbenzenesulfonylation" group_of_poster="users" title="AEBS" username_of_poster="plattm">
      <umod:specificity classification="Artefact" hidden="true" position="Anywhere" site="Y" spec_group="5"/>
      <umod:specificity classification="Artefact" hidden="true" position="Anywhere" site="S" spec_group="4">
        <umod:misc_notes>Primary site of modification</umod:misc_notes>
      </umod:specificity>
      <umod:specificity classification="Artefact" hidden="true" position="Protein N-term" site="N-term" spec_group="3"/>
      <umod:specificity classification="Artefact" hidden="true" position="Anywhere" site="K" spec_group="2"/>
      <umod:specificity classification="Artefact" hidden="true" position="Anywhere" site="H" spec_group="1"/>
      <umod:delta avge_mass="183.2276" composition="H(9) C(8) N O(2) S" mono_mass="183.035399">
        <umod:element number="9" symbol="H"/>
        <umod:element number="8" symbol="C"/>
        <umod:element number="1" symbol="N"/>
        <umod:element number="2" symbol="O"/>
        <umod:element number="1" symbol="S"/>
      </umod:delta>
      <umod:xref>
        <umod:text>Biochim Biophys Acta. 1996 Feb 16; 1299(3):353-7</umod:text>
        <umod:source>Journal</umod:source>
        <umod:url></umod:url>
      </umod:xref>
      <umod:xref>
        <umod:text>8597590</umod:text>
        <umod:source>PubMed PMID</umod:source>
        <umod:url></umod:url>
      </umod:xref>
      <umod:misc_notes>Potential protein modification when using AEBSF (Pefabloc) as a serine protease inhibitor.</umod:misc_notes>
    </umod:mod>
    <umod:mod approved="true" date_time_modified="2010-04-28 18:12:10" date_time_posted="2005-01-11 04:26:47" full_name="Ethanolation" group_of_poster="users" title="Ethanolyl" username_of_poster="knierman">
      <umod:specificity classification="Chemical derivative" hidden="true" position="Anywhere" site="K" spec_group="2">
        <umod:misc_notes>reduced form of oxidation product</umod:misc_notes>
      </umod:specificity>
      <umod:specificity classification="Chemical derivative" hidden="false" position="Anywhere" site="C" spec_group="1">
        <umod:misc_notes>from reaction of SH group with iodoethanol</umod:misc_notes>
      </umod:specificity>
      <umod:specificity classification="Chemical derivative" hidden="true" position="Anywhere" site="R" spec_group="3">
        <umod:misc_notes>reduced form of oxidation product</umod:misc_notes>
      </umod:specificity>
      <umod:delta avge_mass="44.0526" composition="H(4) C(2) O" mono_mass="44.026215">
        <umod:element number="4" symbol="H"/>
        <umod:element number="2" symbol="C"/>
        <umod:element number="1" symbol="O"/>
      </umod:delta>
      <umod:alt_name>Hydroxy ethyl</umod:alt_name>
      <umod:xref>
        <umod:text>15351294</umod:text>
        <umod:source>PubMed PMID</umod:source>
        <umod:url></umod:url>
      </umod:xref>
      <umod:xref>
        <umod:text>J Biol Chem. 1995 Apr 28;270(17):10017-26.</umod:text>
        <umod:source>Journal</umod:source>
        <umod:url></umod:url>
      </umod:xref>
      <umod:xref>
        <umod:text>A simplified procedure for the reduction and alkylation of cysteine residues in proteins prior to proteolytic digestion and mass spectral analysis. Hale JE, Butler JP, Gelfanova V, You JS, Knierman MD. Anal Biochem. 2004 Oct 1;333(1):174-81</umod:text>
        <umod:source>Journal</umod:source>
        <umod:url></umod:url>
      </umod:xref>
      <umod:xref>
        <umod:text>7730303</umod:text>
        <umod:source>PubMed PMID</umod:source>
        <umod:url></umod:url>
      </umod:xref>
    </umod:mod>
    <umod:mod approved="false" date_time_modified="2010-05-14 16:20:12" date_time_posted="2010-05-09 10:57:55" full_name="Dimethyl 13C(6)15N(2) Silac label" group_of_poster="" title="Label:13C(6)15N(2)+Dimethyl" username_of_poster="glick2">
      <umod:specificity classification="Isotopic label" hidden="true" position="Anywhere" site="K" spec_group="1">
        <umod:misc_notes>SILAC+PTM</umod:misc_notes>
      </umod:specificity>
      <umod:delta avge_mass="35.9959" composition="H(4) C(-4) 13C(6) N(-2) 15N(2)" mono_mass="36.045499">
        <umod:element number="4" symbol="H"/>
        <umod:element number="-4" symbol="C"/>
        <umod:element number="6" symbol="13C"/>
        <umod:element number="-2" symbol="N"/>
        <umod:element number="2" symbol="15N"/>
      </umod:delta>
      <umod:xref>
        <umod:text>SILAC Introduction</umod:text>
        <umod:source>Misc. URL</umod:source>
        <umod:url>http://www.pil.sdu.dk/silac_intro.htm</umod:url>
      </umod:xref>
      <umod:xref>
        <umod:text>DIMETH</umod:text>
        <umod:source>FindMod</umod:source>
        <umod:url></umod:url>
      </umod:xref>
    </umod:mod>
    <umod:mod approved="true" date_time_modified="2006-10-16 12:15:35" date_time_posted="2005-10-03 15:59:33" full_name="Michael addition of hydroxymethylvinyl ketone to cysteine" group_of_poster="admin" title="HMVK" username_of_poster="unimod">
      <umod:specificity classification="Chemical derivative" hidden="true" position="Anywhere" site="C" spec_group="1"/>
      <umod:delta avge_mass="86.0892" composition="H(6) C(4) O(2)" mono_mass="86.036779">
        <umod:element number="6" symbol="H"/>
        <umod:element number="4" symbol="C"/>
        <umod:element number="2" symbol="O"/>
      </umod:delta>
      <umod:alt_name>hydroxymethylvinyl ketone</umod:alt_name>
      <umod:xref>
        <umod:text>11743741</umod:text>
        <umod:source>PubMed PMID</umod:source>
        <umod:url></umod:url>
      </umod:xref>
    </umod:mod>
    <umod:mod approved="true" date_time_modified="2009-10-02 18:28:37" date_time_posted="2005-01-27 23:18:07" full_name="Ethylation" group_of_poster="users" title="Ethyl" username_of_poster="Qishanl">
      <umod:specificity classification="Chemical derivative" hidden="true" position="Protein N-term" site="N-term" spec_group="4"/>
      <umod:specificity classification="Artefact" hidden="true" position="Anywhere" site="E" spec_group="3"/>
      <umod:specificity classification="Multiple" hidden="true" position="Any N-term" site="N-term" spec_group="2"/>
      <umod:specificity classification="Multiple" hidden="true" position="Anywhere" site="K" spec_group="1"/>
      <umod:specificity classification="Chemical derivative" hidden="true" position="Any C-term" site="C-term" spec_group="5"/>
      <umod:specificity classification="Chemical derivative" hidden="true" position="Anywhere" site="D" spec_group="6"/>
      <umod:delta avge_mass="28.0532" composition="H(4) C(2)" mono_mass="28.031300">
        <umod:element number="4" symbol="H"/>
        <umod:element number="2" symbol="C"/>
      </umod:delta>
      <umod:xref>
        <umod:text>9629898</umod:text>
        <umod:source>PubMed PMID</umod:source>
        <umod:url></umod:url>
      </umod:xref>
      <umod:xref>
        <umod:text>Effects of tryptic peptide esterification in MALDI mass spectrometry Anal. Chem. 2005, 77, 4185-4193</umod:text>
        <umod:source>Journal</umod:source>
        <umod:url>http://pubs.acs.org/doi/abs/10.1021/ac0481250</umod:url>
      </umod:xref>
    </umod:mod>
    <umod:mod approved="true" date_time_modified="2006-10-16 17:15:18" date_time_posted="2005-02-01 17:10:00" full_name="Cysteine modified Coenzyme A" group_of_poster="users" title="CoenzymeA" username_of_poster="tremis">
      <umod:specificity classification="Post-translational" hidden="true" position="Anywhere" site="C" spec_group="1"/>
      <umod:delta avge_mass="765.5182" composition="H(34) C(21) N(7) O(16) P(3) S" mono_mass="765.099560">
        <umod:element number="34" symbol="H"/>
        <umod:element number="21" symbol="C"/>
        <umod:element number="7" symbol="N"/>
        <umod:element number="16" symbol="O"/>
        <umod:element number="3" symbol="P"/>
        <umod:element number="1" symbol="S"/>
      </umod:delta>
      <umod:xref>
        <umod:text>Structure</umod:text>
        <umod:source>Misc. URL</umod:source>
        <umod:url>http://commons.wikimedia.org/wiki/Image:Coenzyme_a.png</umod:url>
      </umod:xref>
      <umod:xref>
        <umod:text>AA0306</umod:text>
        <umod:source>RESID</umod:source>
        <umod:url></umod:url>
      </umod:xref>
    </umod:mod>
    <umod:mod approved="true" date_time_modified="2007-02-04 12:25:42" date_time_posted="2006-10-14 10:39:08" full_name="Deamidation followed by a methylation" group_of_poster="" title="Methyl+Deamidated" username_of_poster="unimod">
      <umod:specificity classification="Post-translational" hidden="true" position="Anywhere" site="Q" spec_group="1"/>
      <umod:specificity classification="Chemical derivative" hidden="true" position="Anywhere" site="N" spec_group="2"/>
      <umod:delta avge_mass="15.0113" composition="H C N(-1) O" mono_mass="14.999666">
        <umod:element number="1" symbol="H"/>
        <umod:element number="1" symbol="C"/>
        <umod:element number="-1" symbol="N"/>
        <umod:element number="1" symbol="O"/>
      </umod:delta>
      <umod:alt_name>Glutamate methyl ester</umod:alt_name>
      <umod:xref>
        <umod:text>P02942</umod:text>
        <umod:source>Swiss-Prot</umod:source>
        <umod:url></umod:url>
      </umod:xref>
      <umod:xref>
        <umod:text>DEAME</umod:text>
        <umod:source>FindMod</umod:source>
        <umod:url></umod:url>
      </umod:xref>
      <umod:xref>
        <umod:text>Anal Chem. 2007 Jan 15;79(2):673-81.</umod:text>
        <umod:source>Journal</umod:source>
        <umod:url></umod:url>
      </umod:xref>
    </umod:mod>
    <umod:mod approved="true" date_time_modified="2006-10-15 18:03:16" date_time_posted="2006-10-15 18:02:34" full_name="Dimethylation of proline residue" group_of_poster="" title="Delta:H(5)C(2)" username_of_poster="unimod">
      <umod:specificity classification="Post-translational" hidden="true" position="Anywhere" site="P" spec_group="1"/>
      <umod:delta avge_mass="29.0611" composition="H(5) C(2)" mono_mass="29.039125">
        <umod:element number="5" symbol="H"/>
        <umod:element number="2" symbol="C"/>
      </umod:delta>
      <umod:xref>
        <umod:text>DIMETP</umod:text>
        <umod:source>FindMod</umod:source>
        <umod:url></umod:url>
      </umod:xref>
    </umod:mod>
    <umod:mod approved="true" date_time_modified="2006-10-14 19:35:54" date_time_posted="2005-02-13 01:26:38" full_name="Deuterium Methylation of Lysine" group_of_poster="users" title="Methyl:2H(2)" username_of_poster="Glebivanov">
      <umod:specificity classification="Isotopic label" hidden="true" position="Anywhere" site="K" spec_group="1"/>
      <umod:delta avge_mass="16.0389" composition="2H(2) C" mono_mass="16.028204">
        <umod:element number="2" symbol="2H"/>
        <umod:element number="1" symbol="C"/>
      </umod:delta>
      <umod:xref>
        <umod:text>Nature. 2004 Nov 18;432(7015):353-60. Epub 2004 Nov 03</umod:text>
        <umod:source>Journal</umod:source>
        <umod:url></umod:url>
      </umod:xref>
      <umod:xref>
        <umod:text>15525938</umod:text>
        <umod:source>PubMed PMID</umod:source>
        <umod:url></umod:url>
      </umod:xref>
    </umod:mod>
    <umod:mod approved="true" date_time_modified="2006-10-16 14:05:34" date_time_posted="2005-02-17 15:48:07" full_name="Light Sulfanilic Acid (SA) C12" group_of_poster="users" title="SulfanilicAcid" username_of_poster="apanchaud">
      <umod:specificity classification="Isotopic label" hidden="true" position="Anywhere" site="E" spec_group="3"/>
      <umod:specificity classification="Isotopic label" hidden="true" position="Anywhere" site="D" spec_group="2"/>
      <umod:specificity classification="Isotopic label" hidden="true" position="Any C-term" site="C-term" spec_group="1"/>
      <umod:delta avge_mass="155.1744" composition="H(5) C(6) N O(2) S" mono_mass="155.004099">
        <umod:element number="5" symbol="H"/>
        <umod:element number="6" symbol="C"/>
        <umod:element number="1" symbol="N"/>
        <umod:element number="2" symbol="O"/>
        <umod:element number="1" symbol="S"/>
      </umod:delta>
      <umod:alt_name>C-Terminal/Glutamate/Aspartate sulfonation</umod:alt_name>
      <umod:xref>
        <umod:text>ASMS 2005: Panchaud et al. (Poster ThP 509) ''Combining protein identification and quantitation: C-terminal isotope-coded tagging''</umod:text>
        <umod:source>Other</umod:source>
        <umod:url></umod:url>
      </umod:xref>
    </umod:mod>
    <umod:mod approved="true" date_time_modified="2006-10-16 14:08:42" date_time_posted="2005-02-17 15:55:52" full_name="Heavy Sulfanilic Acid (SA) C13" group_of_poster="users" title="SulfanilicAcid:13C(6)" username_of_poster="apanchaud">
      <umod:specificity classification="Chemical derivative" hidden="true" position="Anywhere" site="E" spec_group="3"/>
      <umod:specificity classification="Chemical derivative" hidden="true" position="Anywhere" site="D" spec_group="2"/>
      <umod:specificity classification="Chemical derivative" hidden="true" position="Any C-term" site="C-term" spec_group="1"/>
      <umod:delta avge_mass="161.1303" composition="H(5) 13C(6) N O(2) S" mono_mass="161.024228">
        <umod:element number="5" symbol="H"/>
        <umod:element number="6" symbol="13C"/>
        <umod:element number="1" symbol="N"/>
        <umod:element number="2" symbol="O"/>
        <umod:element number="1" symbol="S"/>
      </umod:delta>
      <umod:alt_name>C-Terminal/Glutamate/Aspartate sulfonation</umod:alt_name>
      <umod:xref>
        <umod:text>ASMS 2005: Panchaud et al. (Poster ThP 509) ''Combining protein identification and quantitation: C-terminal isotope-coded tagging''</umod:text>
        <umod:source>Other</umod:source>
        <umod:url></umod:url>
      </umod:xref>
      <umod:xref>
        <umod:text>9254591</umod:text>
        <umod:source>PubMed PMID</umod:source>
        <umod:url></umod:url>
      </umod:xref>
    </umod:mod>
    <umod:mod approved="false" date_time_modified="2006-11-14 11:15:23" date_time_posted="2005-03-02 16:49:17" full_name="Biotin polyethyleneoxide amine" group_of_poster="users" title="Biotin-PEO-Amine" username_of_poster="TBricker1">
      <umod:specificity classification="Chemical derivative" hidden="true" position="Anywhere" site="D" spec_group="2">
        <umod:misc_notes>EDC-coupled modification of D, E and C-terminus</umod:misc_notes>
      </umod:specificity>
      <umod:specificity classification="Chemical derivative" hidden="true" position="Protein C-term" site="C-term" spec_group="1">
        <umod:misc_notes>EDC-coupled modification of D, E and C-terminus</umod:misc_notes>
      </umod:specificity>
      <umod:specificity classification="Chemical derivative" hidden="true" position="Anywhere" site="E" spec_group="3">
        <umod:misc_notes>EDC-coupled modification of D, E and C-terminus</umod:misc_notes>
      </umod:specificity>
      <umod:delta avge_mass="356.4835" composition="H(28) C(16) N(4) O(3) S" mono_mass="356.188212">
        <umod:element number="28" symbol="H"/>
        <umod:element number="16" symbol="C"/>
        <umod:element number="4" symbol="N"/>
        <umod:element number="3" symbol="O"/>
        <umod:element number="1" symbol="S"/>
      </umod:delta>
      <umod:xref>
        <umod:text>Introduction to Protein Labeling</umod:text>
        <umod:source>Misc. URL</umod:source>
        <umod:url>http://www.piercenet.com/Proteomics/browse.cfm?fldID=84EBE112-F871-4CA5-807F-47327153CFCB</umod:url>
      </umod:xref>
      <umod:misc_notes>EDC crosslinker is used to couple biotin PEO-amine to carboxyl groups or 5\' phosphate groups</umod:misc_notes>
    </umod:mod>
    <umod:mod approved="true" date_time_modified="2006-10-14 10:06:01" date_time_posted="2005-02-25 23:30:20" full_name="Tryptophan oxidation to oxolactone" group_of_poster="users" title="Trp->Oxolactone" username_of_poster="oxolactone">
      <umod:specificity classification="Chemical derivative" hidden="true" position="Anywhere" site="W" spec_group="1"/>
      <umod:delta avge_mass="13.9835" composition="H(-2) O" mono_mass="13.979265">
        <umod:element number="-2" symbol="H"/>
        <umod:element number="1" symbol="O"/>
      </umod:delta>
      <umod:xref>
        <umod:text>7949339</umod:text>
        <umod:source>PubMed PMID</umod:source>
        <umod:url></umod:url>
      </umod:xref>
      <umod:misc_notes>The cleavage of a peptide bond between Try-Xxx with oxidation of tryptophan to the oxolactone occurs in the presence of BNPS-skatole. This is a useful method for the chemical cleavage of proteins specifically at tryptophan residues.</umod:misc_notes>
    </umod:mod>
    <umod:mod approved="false" date_time_modified="2006-11-14 11:14:29" date_time_posted="2005-03-03 22:56:52" full_name="Pierce EZ-Link Biotin-HPDP" group_of_poster="users" title="Biotin-HPDP" username_of_poster="tgreco">
      <umod:specificity classification="Chemical derivative" hidden="true" position="Anywhere" site="C" spec_group="1"/>
      <umod:delta avge_mass="428.6124" composition="H(32) C(19) N(4) O(3) S(2)" mono_mass="428.191582">
        <umod:element number="32" symbol="H"/>
        <umod:element number="19" symbol="C"/>
        <umod:element number="4" symbol="N"/>
        <umod:element number="3" symbol="O"/>
        <umod:element number="2" symbol="S"/>
      </umod:delta>
      <umod:xref>
        <umod:text>EZ-Link Biotin-HPDP (N-(6-(Biotinamido)hexyl)-3'-(2'-pyridyldithio)-propionamide</umod:text>
        <umod:source>Misc. URL</umod:source>
        <umod:url>http://www.piercenet.com/Products/Browse.cfm?fldID=01031002</umod:url>
      </umod:xref>
    </umod:mod>
    <umod:mod approved="true" date_time_modified="2006-10-16 15:09:18" date_time_posted="2005-03-03 23:53:00" full_name="Mercury Mercaptan" group_of_poster="users" title="Delta:Hg(1)" username_of_poster="tgreco">
      <umod:specificity classification="Chemical derivative" hidden="true" position="Anywhere" site="C" spec_group="1"/>
      <umod:delta avge_mass="200.5900" composition="Hg" mono_mass="201.970617">
        <umod:element number="1" symbol="Hg"/>
      </umod:delta>
      <umod:xref>
        <umod:text>10695144</umod:text>
        <umod:source>PubMed PMID</umod:source>
        <umod:url></umod:url>
      </umod:xref>
    </umod:mod>
    <umod:mod approved="true" date_time_modified="2006-10-16 15:53:06" date_time_posted="2005-03-04 22:57:55" full_name="Cross-link of (Iodo)-uracil MP with W,F,Y" group_of_poster="users" title="IodoU-AMP" username_of_poster="davidERICanderson">
      <umod:specificity classification="Chemical derivative" hidden="true" position="Anywhere" site="Y" spec_group="3">
        <umod:misc_notes>Used in base/residue interactions (in principle?)</umod:misc_notes>
      </umod:specificity>
      <umod:specificity classification="Chemical derivative" hidden="true" position="Anywhere" site="W" spec_group="2">
        <umod:misc_notes>Used in base/residue interactions (observed)</umod:misc_notes>
      </umod:specificity>
      <umod:specificity classification="Chemical derivative" hidden="true" position="Anywhere" site="F" spec_group="1">
        <umod:misc_notes>Used in base/residue interactions (in principle?)</umod:misc_notes>
      </umod:specificity>
      <umod:delta avge_mass="322.1654" composition="H(11) C(9) N(2) O(9) P" mono_mass="322.020217">
        <umod:element number="11" symbol="H"/>
        <umod:element number="9" symbol="C"/>
        <umod:element number="2" symbol="N"/>
        <umod:element number="9" symbol="O"/>
        <umod:element number="1" symbol="P"/>
      </umod:delta>
      <umod:alt_name>UV induced cross-link product of Iodo-U-amp with WFY</umod:alt_name>
      <umod:xref>
        <umod:text>6540775</umod:text>
        <umod:source>PubMed PMID</umod:source>
        <umod:url></umod:url>
      </umod:xref>
      <umod:xref>
        <umod:text>11112526</umod:text>
        <umod:source>PubMed PMID</umod:source>
        <umod:url></umod:url>
      </umod:xref>
      <umod:xref>
        <umod:text>11567090</umod:text>
        <umod:source>PubMed PMID</umod:source>
        <umod:url></umod:url>
      </umod:xref>
      <umod:misc_notes>One note about this chemistry is that for W you have to take care of O2 big time (and extract the I-uracil monophosphate with organics to get rid of residual iodide).</umod:misc_notes>
    </umod:mod>
    <umod:mod approved="true" date_time_modified="2006-10-16 13:58:55" date_time_posted="2005-03-09 15:22:46" full_name="3-(carbamidomethylthio)propanoyl" group_of_poster="users" title="CAMthiopropanoyl" username_of_poster="vanschra">
      <umod:specificity classification="Chemical derivative" hidden="true" position="Protein N-term" site="N-term" spec_group="2"/>
      <umod:specificity classification="Chemical derivative" hidden="true" position="Anywhere" site="K" spec_group="1"/>
      <umod:delta avge_mass="145.1796" composition="H(7) C(5) N O(2) S" mono_mass="145.019749">
        <umod:element number="7" symbol="H"/>
        <umod:element number="5" symbol="C"/>
        <umod:element number="1" symbol="N"/>
        <umod:element number="2" symbol="O"/>
        <umod:element number="1" symbol="S"/>
      </umod:delta>
      <umod:alt_name>3-thiopropanoyl moiety from reduced DSP crosslinker or NHS-SS-biotin, modified with Iodoacetamide</umod:alt_name>
      <umod:xref>
        <umod:text>Peirce MJ, Wait R, Begum S, Saklatvala J, Cope AP (2004) Mol Cell Proteomics 3: 56-65</umod:text>
        <umod:source>Journal</umod:source>
        <umod:url></umod:url>
      </umod:xref>
      <umod:xref>
        <umod:text>Swaim CL, Smith JB, Smith DL (2004) J Am Soc Mass Spectrom 15:736-749</umod:text>
        <umod:source>Journal</umod:source>
        <umod:url></umod:url>
      </umod:xref>
      <umod:xref>
        <umod:text>15121203</umod:text>
        <umod:source>PubMed PMID</umod:source>
        <umod:url></umod:url>
      </umod:xref>
    </umod:mod>
    <umod:mod approved="true" date_time_modified="2006-10-16 15:53:29" date_time_posted="2005-03-10 16:28:09" full_name="biotinoyl-iodoacetyl-ethylenediamine" group_of_poster="users" title="IED-Biotin" username_of_poster="alexey">
      <umod:specificity classification="Chemical derivative" hidden="true" position="Anywhere" site="C" spec_group="1"/>
      <umod:delta avge_mass="326.4145" composition="H(22) C(14) N(4) O(3) S" mono_mass="326.141261">
        <umod:element number="22" symbol="H"/>
        <umod:element number="14" symbol="C"/>
        <umod:element number="4" symbol="N"/>
        <umod:element number="3" symbol="O"/>
        <umod:element number="1" symbol="S"/>
      </umod:delta>
      <umod:xref>
        <umod:text>10906242</umod:text>
        <umod:source>PubMed PMID</umod:source>
        <umod:url></umod:url>
      </umod:xref>
    </umod:mod>
    <umod:mod approved="true" date_time_modified="2006-10-16 14:02:33" date_time_posted="2005-03-22 16:57:00" full_name="Fucose" group_of_poster="users" title="dHex" username_of_poster="rsack">
      <umod:specificity classification="O-linked glycosylation" hidden="true" position="Anywhere" site="T" spec_group="2"/>
      <umod:specificity classification="O-linked glycosylation" hidden="true" position="Anywhere" site="S" spec_group="1"/>
      <umod:delta avge_mass="146.1412" composition="dHex" mono_mass="146.057909">
        <umod:element number="10" symbol="H"/>
        <umod:element number="6" symbol="C"/>
        <umod:element number="4" symbol="O"/>
      </umod:delta>
      <umod:alt_name>deoxyhexose</umod:alt_name>
      <umod:xref>
        <umod:text>15189151</umod:text>
        <umod:source>PubMed PMID</umod:source>
        <umod:url></umod:url>
      </umod:xref>
      <umod:xref>
        <umod:text>Mormann, M., Macek, B., Gonzalez de Peredo, A., Hofsteenge, J., Peter-Katalinic, J. (2004). ''Structural studies on protein O-fucosylation by electron capture dissoziation.'' International Journal of Mass Spectrometry 234:11-21</umod:text>
        <umod:source>Journal</umod:source>
        <umod:url></umod:url>
      </umod:xref>
      <umod:xref>
        <umod:text>11344537</umod:text>
        <umod:source>PubMed PMID</umod:source>
        <umod:url></umod:url>
      </umod:xref>
    </umod:mod>
    <umod:mod approved="true" date_time_modified="2006-10-14 19:36:59" date_time_posted="2005-03-24 16:31:28" full_name="deuterated methyl ester" group_of_poster="users" title="Methyl:2H(3)" username_of_poster="ndacoyas">
      <umod:specificity classification="Isotopic label" hidden="true" position="Anywhere" site="E" spec_group="3"/>
      <umod:specificity classification="Isotopic label" hidden="true" position="Anywhere" site="D" spec_group="2"/>
      <umod:specificity classification="Isotopic label" hidden="true" position="Anywhere" site="C-term" spec_group="1"/>
      <umod:delta avge_mass="17.0451" composition="H(-1) 2H(3) C" mono_mass="17.034480">
        <umod:element number="-1" symbol="H"/>
        <umod:element number="3" symbol="2H"/>
        <umod:element number="1" symbol="C"/>
      </umod:delta>
      <umod:misc_notes>esterification of carboxylic acids using D3-Methanolic HCl</umod:misc_notes>
    </umod:mod>
    <umod:mod approved="false" date_time_modified="2006-11-14 11:08:50" date_time_posted="2005-03-29 22:55:44" full_name="Carboxylation" group_of_poster="users" title="Carboxy" username_of_poster="Carol">
      <umod:specificity classification="Post-translational" hidden="true" position="Anywhere" site="E" spec_group="4">
        <umod:misc_notes>Gamma-carboxylation</umod:misc_notes>
      </umod:specificity>
      <umod:specificity classification="Post-translational" hidden="true" position="Anywhere" site="D" spec_group="3">
        <umod:misc_notes>Gamma-carboxylation</umod:misc_notes>
      </umod:specificity>
      <umod:specificity classification="Post-translational" hidden="true" position="Anywhere" site="K" spec_group="2"/>
      <umod:specificity classification="Chemical derivative" hidden="true" position="Anywhere" site="W" spec_group="1"/>
      <umod:specificity classification="Post-translational" hidden="true" position="Protein N-term" site="M" spec_group="5"/>
      <umod:delta avge_mass="44.0095" composition="C O(2)" mono_mass="43.989829">
        <umod:element number="1" symbol="C"/>
        <umod:element number="2" symbol="O"/>
      </umod:delta>
      <umod:xref>
        <umod:text>AA0114</umod:text>
        <umod:source>RESID</umod:source>
        <umod:url></umod:url>
      </umod:xref>
      <umod:xref>
        <umod:text>GGLU</umod:text>
        <umod:source>FindMod</umod:source>
        <umod:url></umod:url>
      </umod:xref>
      <umod:xref>
        <umod:text>AA0363</umod:text>
        <umod:source>RESID</umod:source>
        <umod:url></umod:url>
      </umod:xref>
      <umod:xref>
        <umod:text>AA0032</umod:text>
        <umod:source>RESID</umod:source>
        <umod:url></umod:url>
      </umod:xref>
      <umod:xref>
        <umod:text>3802193</umod:text>
        <umod:source>PubMed PMID</umod:source>
        <umod:url></umod:url>
      </umod:xref>
      <umod:xref>
        <umod:text>AA0304</umod:text>
        <umod:source>RESID</umod:source>
        <umod:url></umod:url>
      </umod:xref>
    </umod:mod>
    <umod:mod approved="true" date_time_modified="2006-10-16 15:07:49" date_time_posted="2005-04-04 23:03:13" full_name="Monobromobimane derivative" group_of_poster="users" title="Bromobimane" username_of_poster="catsriku">
      <umod:specificity classification="Chemical derivative" hidden="true" position="Anywhere" site="C" spec_group="1"/>
      <umod:delta avge_mass="190.1986" composition="H(10) C(10) N(2) O(2)" mono_mass="190.074228">
        <umod:element number="10" symbol="H"/>
        <umod:element number="10" symbol="C"/>
        <umod:element number="2" symbol="N"/>
        <umod:element number="2" symbol="O"/>
      </umod:delta>
      <umod:alt_name>mBromobimane</umod:alt_name>
      <umod:xref>
        <umod:text>7856876</umod:text>
        <umod:source>PubMed PMID</umod:source>
        <umod:url></umod:url>
      </umod:xref>
    </umod:mod>
    <umod:mod approved="false" date_time_modified="2007-07-12 07:36:32" date_time_posted="2005-04-04 23:21:29" full_name="Menadione quinone derivative" group_of_poster="users" title="Menadione" username_of_poster="catsriku">
      <umod:specificity classification="Chemical derivative" hidden="true" position="Anywhere" site="K" spec_group="2"/>
      <umod:specificity classification="Chemical derivative" hidden="true" position="Anywhere" site="C" spec_group="1"/>
      <umod:delta avge_mass="170.1641" composition="H(6) C(11) O(2)" mono_mass="170.036779">
        <umod:element number="6" symbol="H"/>
        <umod:element number="11" symbol="C"/>
        <umod:element number="2" symbol="O"/>
      </umod:delta>
      <umod:alt_name>Vitamin k3 (Q)</umod:alt_name>
      <umod:xref>
        <umod:text>15939799</umod:text>
        <umod:source>PubMed PMID</umod:source>
        <umod:url></umod:url>
      </umod:xref>
    </umod:mod>
    <umod:mod approved="true" date_time_modified="2006-10-16 11:07:55" date_time_posted="2005-04-11 14:06:08" full_name="Cysteine mercaptoethanol" group_of_poster="users" title="DeStreak" username_of_poster="harald">
      <umod:specificity classification="Chemical derivative" hidden="true" position="Anywhere" site="C" spec_group="1"/>
      <umod:delta avge_mass="76.1176" composition="H(4) C(2) O S" mono_mass="75.998285">
        <umod:element number="4" symbol="H"/>
        <umod:element number="2" symbol="C"/>
        <umod:element number="1" symbol="O"/>
        <umod:element number="1" symbol="S"/>
      </umod:delta>
      <umod:xref>
        <umod:text>12442261</umod:text>
        <umod:source>PubMed PMID</umod:source>
        <umod:url></umod:url>
      </umod:xref>
    </umod:mod>
    <umod:mod approved="true" date_time_modified="2006-10-16 17:22:46" date_time_posted="2005-04-25 18:20:12" full_name="Fucosylated biantennary (-2 galactose)" group_of_poster="users" title="dHex(1)Hex(3)HexNAc(4)" username_of_poster="whaskins">
      <umod:specificity classification="N-linked glycosylation" hidden="true" position="Anywhere" site="N" spec_group="1"/>
      <umod:delta avge_mass="1445.3331" composition="dHex Hex(3) HexNAc(4)" mono_mass="1444.533870">
        <umod:element number="92" symbol="H"/>
        <umod:element number="56" symbol="C"/>
        <umod:element number="4" symbol="N"/>
        <umod:element number="39" symbol="O"/>
      </umod:delta>
    </umod:mod>
    <umod:mod approved="true" date_time_modified="2006-10-16 17:23:48" date_time_posted="2005-04-25 19:22:11" full_name="Fucosylated biantennary (-1 galactose)" group_of_poster="users" title="dHex(1)Hex(4)HexNAc(4)" username_of_poster="whaskins">
      <umod:specificity classification="N-linked glycosylation" hidden="true" position="Anywhere" site="N" spec_group="1"/>
      <umod:delta avge_mass="1607.4737" composition="dHex Hex(4) HexNAc(4)" mono_mass="1606.586693">
        <umod:element number="102" symbol="H"/>
        <umod:element number="62" symbol="C"/>
        <umod:element number="4" symbol="N"/>
        <umod:element number="44" symbol="O"/>
      </umod:delta>
    </umod:mod>
    <umod:mod approved="true" date_time_modified="2006-10-16 17:24:49" date_time_posted="2005-04-25 19:25:17" full_name="Fucosylated biantennary" group_of_poster="users" title="dHex(1)Hex(5)HexNAc(4)" username_of_poster="whaskins">
      <umod:specificity classification="N-linked glycosylation" hidden="true" position="Anywhere" site="N" spec_group="1"/>
      <umod:delta avge_mass="1769.6143" composition="dHex Hex(5) HexNAc(4)" mono_mass="1768.639517">
        <umod:element number="112" symbol="H"/>
        <umod:element number="68" symbol="C"/>
        <umod:element number="4" symbol="N"/>
        <umod:element number="49" symbol="O"/>
      </umod:delta>
    </umod:mod>
    <umod:mod approved="true" date_time_modified="2006-10-16 17:22:29" date_time_posted="2005-04-25 19:27:51" full_name="Biantennary (-2 galactose)" group_of_poster="users" title="Hex(3)HexNAc(4)" username_of_poster="whaskins">
      <umod:specificity classification="N-linked glycosylation" hidden="true" position="Anywhere" site="N" spec_group="1"/>
      <umod:delta avge_mass="1299.1919" composition="Hex(3) HexNAc(4)" mono_mass="1298.475961">
        <umod:element number="82" symbol="H"/>
        <umod:element number="50" symbol="C"/>
        <umod:element number="4" symbol="N"/>
        <umod:element number="35" symbol="O"/>
      </umod:delta>
    </umod:mod>
    <umod:mod approved="true" date_time_modified="2006-10-16 17:23:05" date_time_posted="2005-04-25 19:33:37" full_name="Biantennary (-1 galactose)" group_of_poster="users" title="Hex(4)HexNAc(4)" username_of_poster="whaskins">
      <umod:specificity classification="N-linked glycosylation" hidden="true" position="Anywhere" site="N" spec_group="1"/>
      <umod:delta avge_mass="1461.3325" composition="Hex(4) HexNAc(4)" mono_mass="1460.528784">
        <umod:element number="92" symbol="H"/>
        <umod:element number="56" symbol="C"/>
        <umod:element number="4" symbol="N"/>
        <umod:element number="40" symbol="O"/>
      </umod:delta>
    </umod:mod>
    <umod:mod approved="true" date_time_modified="2006-10-16 17:24:34" date_time_posted="2005-04-25 19:35:54" full_name="Biantennary" group_of_poster="users" title="Hex(5)HexNAc(4)" username_of_poster="whaskins">
      <umod:specificity classification="N-linked glycosylation" hidden="true" position="Anywhere" site="N" spec_group="1"/>
      <umod:delta avge_mass="1623.4731" composition="Hex(5) HexNAc(4)" mono_mass="1622.581608">
        <umod:element number="102" symbol="H"/>
        <umod:element number="62" symbol="C"/>
        <umod:element number="4" symbol="N"/>
        <umod:element number="45" symbol="O"/>
      </umod:delta>
    </umod:mod>
    <umod:mod approved="true" date_time_modified="2006-12-17 11:28:36" date_time_posted="2005-04-25 19:59:43" full_name="Cysteinylation" group_of_poster="users" title="Cysteinyl" username_of_poster="whaskins">
      <umod:specificity classification="Multiple" hidden="true" position="Anywhere" site="C" spec_group="1"/>
      <umod:delta avge_mass="119.1423" composition="H(5) C(3) N O(2) S" mono_mass="119.004099">
        <umod:element number="5" symbol="H"/>
        <umod:element number="3" symbol="C"/>
        <umod:element number="1" symbol="N"/>
        <umod:element number="2" symbol="O"/>
        <umod:element number="1" symbol="S"/>
      </umod:delta>
      <umod:xref>
        <umod:text>AA0025</umod:text>
        <umod:source>RESID</umod:source>
        <umod:url></umod:url>
      </umod:xref>
    </umod:mod>
    <umod:mod approved="true" date_time_modified="2006-10-13 15:00:47" date_time_posted="2005-04-25 20:05:38" full_name="Loss of C-terminal K from Heavy Chain of MAb" group_of_poster="users" title="Lys-loss" username_of_poster="whaskins">
      <umod:specificity classification="Post-translational" hidden="true" position="Protein C-term" site="K" spec_group="1"/>
      <umod:delta avge_mass="-128.1723" composition="H(-12) C(-6) N(-2) O(-1)" mono_mass="-128.094963">
        <umod:element number="-12" symbol="H"/>
        <umod:element number="-6" symbol="C"/>
        <umod:element number="-2" symbol="N"/>
        <umod:element number="-1" symbol="O"/>
      </umod:delta>
      <umod:xref>
        <umod:text>16078144</umod:text>
        <umod:source>PubMed PMID</umod:source>
        <umod:url></umod:url>
      </umod:xref>
    </umod:mod>
    <umod:mod approved="true" date_time_modified="2006-10-16 17:26:09" date_time_posted="2005-04-25 20:12:24" full_name="Nmethylmaleimide" group_of_poster="users" title="Nmethylmaleimide" username_of_poster="whaskins">
      <umod:specificity classification="Chemical derivative" hidden="true" position="Anywhere" site="K" spec_group="2"/>
      <umod:specificity classification="Chemical derivative" hidden="true" position="Anywhere" site="C" spec_group="1"/>
      <umod:delta avge_mass="111.0987" composition="H(5) C(5) N O(2)" mono_mass="111.032028">
        <umod:element number="5" symbol="H"/>
        <umod:element number="5" symbol="C"/>
        <umod:element number="1" symbol="N"/>
        <umod:element number="2" symbol="O"/>
      </umod:delta>
    </umod:mod>
    <umod:mod approved="false" date_time_modified="2006-10-17 14:18:38" date_time_posted="2006-03-27 11:17:51" full_name="Cy3 CyDye DIGE Fluor saturation dye" group_of_poster="admin" title="CyDye-Cy3" username_of_poster="unimod">
      <umod:specificity classification="Chemical derivative" hidden="true" position="Anywhere" site="C" spec_group="1"/>
      <umod:delta avge_mass="672.8335" composition="H(44) C(37) N(4) O(6) S" mono_mass="672.298156">
        <umod:element number="44" symbol="H"/>
        <umod:element number="37" symbol="C"/>
        <umod:element number="4" symbol="N"/>
        <umod:element number="6" symbol="O"/>
        <umod:element number="1" symbol="S"/>
      </umod:delta>
      <umod:xref>
        <umod:text>Amersham (GE Healthcare) instruction leaflet 25800983PL Rev-B, 2003</umod:text>
        <umod:source>Other</umod:source>
        <umod:url></umod:url>
      </umod:xref>
      <umod:xref>
        <umod:text>12872219</umod:text>
        <umod:source>PubMed PMID</umod:source>
        <umod:url></umod:url>
      </umod:xref>
    </umod:mod>
    <umod:mod approved="true" date_time_modified="2006-10-16 11:14:22" date_time_posted="2005-05-07 03:11:23" full_name="2,5-dimethypyrrole" group_of_poster="users" title="DimethylpyrroleAdduct" username_of_poster="Qishanl">
      <umod:specificity classification="Chemical derivative" hidden="true" position="Anywhere" site="K" spec_group="1"/>
      <umod:delta avge_mass="78.1118" composition="H(6) C(6)" mono_mass="78.046950">
        <umod:element number="6" symbol="H"/>
        <umod:element number="6" symbol="C"/>
      </umod:delta>
    </umod:mod>
    <umod:mod approved="true" date_time_modified="2006-10-16 10:29:55" date_time_posted="2005-05-12 22:00:21" full_name="MDA adduct +62" group_of_poster="users" title="Delta:H(2)C(5)" username_of_poster="rkupfer">
      <umod:specificity classification="Chemical derivative" hidden="true" position="Anywhere" site="K" spec_group="1"/>
      <umod:delta avge_mass="62.0694" composition="H(2) C(5)" mono_mass="62.015650">
        <umod:element number="2" symbol="H"/>
        <umod:element number="5" symbol="C"/>
      </umod:delta>
      <umod:alt_name>MDA62</umod:alt_name>
      <umod:misc_notes>usually major adduct formed from malondialdehyde (MDA) with the amino group of lysine residues</umod:misc_notes>
    </umod:mod>
    <umod:mod approved="true" date_time_modified="2006-10-16 10:15:34" date_time_posted="2005-05-12 22:12:10" full_name="MDA adduct +54" group_of_poster="users" title="Delta:H(2)C(3)O(1)" username_of_poster="rkupfer">
      <umod:specificity classification="Chemical derivative" hidden="true" position="Anywhere" site="K" spec_group="1">
        <umod:misc_notes>Malondialdehyde (MDA) adduct</umod:misc_notes>
      </umod:specificity>
      <umod:specificity classification="Chemical derivative" hidden="true" position="Anywhere" site="R" spec_group="2">
        <umod:misc_notes>5-hydro-5-methylimidazol-4-one, Methylglyoxal adduct</umod:misc_notes>
      </umod:specificity>
      <umod:delta avge_mass="54.0474" composition="H(2) C(3) O" mono_mass="54.010565">
        <umod:element number="2" symbol="H"/>
        <umod:element number="3" symbol="C"/>
        <umod:element number="1" symbol="O"/>
      </umod:delta>
      <umod:alt_name>MDA54</umod:alt_name>
      <umod:xref>
        <umod:text>Uchida K, Sakai K, Itakura K, Osawa T, Toyokuni S. 1977. Protein modification by lipid peroxidation products: formation of malondialdehyde-derived N(epsilon)-(2-propenol)lysine in proteins. Arch Biochem Biophys. 346(1):45-52</umod:text>
        <umod:source>Journal</umod:source>
        <umod:url></umod:url>
      </umod:xref>
    </umod:mod>
    <umod:mod approved="true" date_time_modified="2006-10-17 11:40:14" date_time_posted="2005-05-16 22:18:42" full_name="Nethylmaleimidehydrolysis" group_of_poster="users" title="Nethylmaleimide+water" username_of_poster="whaskins">
      <umod:specificity classification="Chemical derivative" hidden="true" position="Anywhere" site="K" spec_group="2"/>
      <umod:specificity classification="Chemical derivative" hidden="true" position="Anywhere" site="C" spec_group="1"/>
      <umod:delta avge_mass="143.1406" composition="H(9) C(6) N O(3)" mono_mass="143.058243">
        <umod:element number="9" symbol="H"/>
        <umod:element number="6" symbol="C"/>
        <umod:element number="1" symbol="N"/>
        <umod:element number="3" symbol="O"/>
      </umod:delta>
      <umod:xref>
        <umod:text>Chemistry of Protein Conjugation and Crosslinking by Shan S. Wong, 1991, pg.32</umod:text>
        <umod:source>Book</umod:source>
        <umod:url></umod:url>
      </umod:xref>
    </umod:mod>
    <umod:mod approved="false" date_time_modified="2007-09-07 16:56:17" date_time_posted="2007-08-06 09:35:40" full_name="Mono-methylated lysine labelled with Acetyl_heavy" group_of_poster="" title="Methyl+Acetyl:2H(3)" username_of_poster="buchanan">
      <umod:specificity classification="Isotopic label" hidden="true" position="Anywhere" site="K" spec_group="1"/>
      <umod:delta avge_mass="59.0817" composition="H 2H(3) C(3) O" mono_mass="59.045045">
        <umod:element number="1" symbol="H"/>
        <umod:element number="3" symbol="2H"/>
        <umod:element number="3" symbol="C"/>
        <umod:element number="1" symbol="O"/>
      </umod:delta>
    </umod:mod>
    <umod:mod approved="true" date_time_modified="2006-10-16 17:12:41" date_time_posted="2005-05-17 22:56:12" full_name="bis-N-I-sulfonerahodamine" group_of_poster="users" title="Xlink:B10621" username_of_poster="dengh">
      <umod:specificity classification="Chemical derivative" hidden="true" position="Anywhere" site="C" spec_group="1"/>
      <umod:delta avge_mass="713.5626" composition="H(30) C(31) N(4) O(6) S I" mono_mass="713.093079">
        <umod:element number="30" symbol="H"/>
        <umod:element number="31" symbol="C"/>
        <umod:element number="4" symbol="N"/>
        <umod:element number="6" symbol="O"/>
        <umod:element number="1" symbol="S"/>
        <umod:element number="1" symbol="I"/>
      </umod:delta>
      <umod:misc_notes>Invitrogen X-link reagent</umod:misc_notes>
    </umod:mod>
    <umod:mod approved="false" date_time_modified="2006-11-14 11:16:21" date_time_posted="2005-05-18 08:43:26" full_name="dimethyl 3,3\'-dithiobispropionimidate" group_of_poster="users" title="DTBP" username_of_poster="takesin">
      <umod:specificity classification="Chemical derivative" hidden="true" position="Protein N-term" site="N-term" spec_group="5"/>
      <umod:specificity classification="Chemical derivative" hidden="true" position="Anywhere" site="K" spec_group="4"/>
      <umod:specificity classification="Chemical derivative" hidden="true" position="Anywhere" site="R" spec_group="3"/>
      <umod:specificity classification="Chemical derivative" hidden="true" position="Anywhere" site="Q" spec_group="2"/>
      <umod:specificity classification="Chemical derivative" hidden="true" position="Anywhere" site="N" spec_group="1"/>
      <umod:delta avge_mass="87.1435" composition="H(5) C(3) N S" mono_mass="87.014270">
        <umod:element number="5" symbol="H"/>
        <umod:element number="3" symbol="C"/>
        <umod:element number="1" symbol="N"/>
        <umod:element number="1" symbol="S"/>
      </umod:delta>
      <umod:xref>
        <umod:text>Pierce data sheet</umod:text>
        <umod:source>Misc. URL</umod:source>
        <umod:url>http://www.piercenet.com/files/0668ss5.pdf</umod:url>
      </umod:xref>
      <umod:xref>
        <umod:text>770170</umod:text>
        <umod:source>PubMed PMID</umod:source>
        <umod:url></umod:url>
      </umod:xref>
      <umod:misc_notes>imidoester cross-linker</umod:misc_notes>
    </umod:mod>
    <umod:mod approved="false" date_time_modified="2010-02-24 20:54:27" date_time_posted="2005-05-19 22:01:37" full_name="10-ethoxyphosphinyl-N-(biotinamidopentyl)decanamide" group_of_poster="users" title="FP-Biotin" username_of_poster="lmschopfer">
      <umod:specificity classification="Chemical derivative" hidden="true" position="Anywhere" site="K" spec_group="4"/>
      <umod:specificity classification="Chemical derivative" hidden="true" position="Anywhere" site="T" spec_group="3"/>
      <umod:specificity classification="Chemical derivative" hidden="true" position="Anywhere" site="Y" spec_group="2"/>
      <umod:specificity classification="Chemical derivative" hidden="true" position="Anywhere" site="S" spec_group="1"/>
      <umod:delta avge_mass="572.7405" composition="H(49) C(27) N(4) O(5) P S" mono_mass="572.316129">
        <umod:element number="49" symbol="H"/>
        <umod:element number="27" symbol="C"/>
        <umod:element number="4" symbol="N"/>
        <umod:element number="5" symbol="O"/>
        <umod:element number="1" symbol="P"/>
        <umod:element number="1" symbol="S"/>
      </umod:delta>
      <umod:alt_name>O-ethyl-N-(biotinamidopentyl)decanamido phosphonate</umod:alt_name>
      <umod:xref>
        <umod:text>Liu, Patricelli and Cravatt; Activity-based protein profiling:  The serine hydrolases.  Proc Natl Acad Sci USA 96, 14694-14699 (1999)</umod:text>
        <umod:source>Journal</umod:source>
        <umod:url></umod:url>
      </umod:xref>
      <umod:xref>
        <umod:text>Schopfer, Champion, Tamblyn, Thompson and Lockridge;  Characteristic mass spectral fragments of the organophosphorus agent FP-biotin and FP-biotinylated peptides from trypsin and bovine albumin (Tyr410).  Anal Biochem 345, 122-132 (2005)</umod:text>
        <umod:source>Journal</umod:source>
        <umod:url></umod:url>
      </umod:xref>
      <umod:xref>
        <umod:text>10611275</umod:text>
        <umod:source>PubMed PMID</umod:source>
        <umod:url></umod:url>
      </umod:xref>
      <umod:xref>
        <umod:text>Grigoryan, Li, Xue, Grigoryan, Schopfer and Lockridge; Mass spectral characterization of organophosphate-labeled lysine in peptides.  Analytical Biochemistry 394, 92-100 (2009)</umod:text>
        <umod:source>Journal</umod:source>
        <umod:url></umod:url>
      </umod:xref>
      <umod:misc_notes>FP-biotin was designed to label the active site serine of serine esterases/proteases.</umod:misc_notes>
    </umod:mod>
    <umod:mod approved="true" date_time_modified="2006-10-16 17:02:42" date_time_posted="2005-07-21 16:37:10" full_name="thiophosphate labeled with biotin-HPDP" group_of_poster="users" title="Thiophos-S-S-biotin" username_of_poster="lparker">
      <umod:specificity classification="Chemical derivative" hidden="true" position="Anywhere" site="Y" spec_group="3">
        <umod:NeutralLoss avge_mass="525.6658" composition="H(34) C(19) N(4) O(5) P S(3)" flag="false" mono_mass="525.142894">
          <umod:element number="34" symbol="H"/>
          <umod:element number="19" symbol="C"/>
          <umod:element number="4" symbol="N"/>
          <umod:element number="5" symbol="O"/>
          <umod:element number="1" symbol="P"/>
          <umod:element number="3" symbol="S"/>
        </umod:NeutralLoss>
      </umod:specificity>
      <umod:specificity classification="Chemical derivative" hidden="true" position="Anywhere" site="T" spec_group="2">
        <umod:NeutralLoss avge_mass="525.6658" composition="H(34) C(19) N(4) O(5) P S(3)" flag="false" mono_mass="525.142894">
          <umod:element number="34" symbol="H"/>
          <umod:element number="19" symbol="C"/>
          <umod:element number="4" symbol="N"/>
          <umod:element number="5" symbol="O"/>
          <umod:element number="1" symbol="P"/>
          <umod:element number="3" symbol="S"/>
        </umod:NeutralLoss>
      </umod:specificity>
      <umod:specificity classification="Chemical derivative" hidden="true" position="Anywhere" site="S" spec_group="1">
        <umod:NeutralLoss avge_mass="525.6658" composition="H(34) C(19) N(4) O(5) P S(3)" flag="false" mono_mass="525.142894">
          <umod:element number="34" symbol="H"/>
          <umod:element number="19" symbol="C"/>
          <umod:element number="4" symbol="N"/>
          <umod:element number="5" symbol="O"/>
          <umod:element number="1" symbol="P"/>
          <umod:element number="3" symbol="S"/>
        </umod:NeutralLoss>
      </umod:specificity>
      <umod:delta avge_mass="525.6658" composition="H(34) C(19) N(4) O(5) P S(3)" mono_mass="525.142894">
        <umod:element number="34" symbol="H"/>
        <umod:element number="19" symbol="C"/>
        <umod:element number="4" symbol="N"/>
        <umod:element number="5" symbol="O"/>
        <umod:element number="1" symbol="P"/>
        <umod:element number="3" symbol="S"/>
      </umod:delta>
      <umod:alt_name>Thiophos-biotin disulfide</umod:alt_name>
    </umod:mod>
    <umod:mod approved="false" date_time_modified="2007-01-10 16:25:18" date_time_posted="2005-07-21 20:54:00" full_name="6-N-biotinylaminohexyl isopropyl phosphate" group_of_poster="users" title="Can-FP-biotin" username_of_poster="lmschopfer">
      <umod:specificity classification="Chemical derivative" hidden="true" position="Anywhere" site="T" spec_group="3"/>
      <umod:specificity classification="Chemical derivative" hidden="true" position="Anywhere" site="Y" spec_group="2"/>
      <umod:specificity classification="Chemical derivative" hidden="true" position="Anywhere" site="S" spec_group="1"/>
      <umod:delta avge_mass="447.5291" composition="H(34) C(19) N(3) O(5) P S" mono_mass="447.195679">
        <umod:element number="34" symbol="H"/>
        <umod:element number="19" symbol="C"/>
        <umod:element number="3" symbol="N"/>
        <umod:element number="5" symbol="O"/>
        <umod:element number="1" symbol="P"/>
        <umod:element number="1" symbol="S"/>
      </umod:delta>
      <umod:alt_name>O-isopropyl-N-biotinylaminohexyl phosphonate</umod:alt_name>
      <umod:xref>
        <umod:text>Higson, Ferguson and Nikolaev; Synthesis of 6-N-biotinylaminohexyl isopropyl phosphorofluoridate:  A potent tool for the inhibition/isolation of serine esterases and proteases.  Synthesis 3, 407-409 (1999)</umod:text>
        <umod:source>Journal</umod:source>
        <umod:url></umod:url>
      </umod:xref>
      <umod:misc_notes>Commercially available from Toronto Research Chemicals Inc, as of 2005.  Designed to label the active site serine of serine esterases/proteases.</umod:misc_notes>
    </umod:mod>
    <umod:mod approved="true" date_time_modified="2006-10-16 14:07:39" date_time_posted="2005-08-10 20:52:36" full_name="reduced 4-Hydroxynonenal" group_of_poster="users" title="HNE+Delta:H(2)" username_of_poster="rkupfer">
      <umod:specificity classification="Chemical derivative" hidden="true" position="Anywhere" site="K" spec_group="3"/>
      <umod:specificity classification="Chemical derivative" hidden="true" position="Anywhere" site="H" spec_group="2"/>
      <umod:specificity classification="Chemical derivative" hidden="true" position="Anywhere" site="C" spec_group="1"/>
      <umod:delta avge_mass="158.2380" composition="H(18) C(9) O(2)" mono_mass="158.130680">
        <umod:element number="18" symbol="H"/>
        <umod:element number="9" symbol="C"/>
        <umod:element number="2" symbol="O"/>
      </umod:delta>
      <umod:xref>
        <umod:text>Crabb JW et al, Protein Sci. 2002;11: 831</umod:text>
        <umod:source>PubMed PMID</umod:source>
        <umod:url></umod:url>
      </umod:xref>
      <umod:misc_notes>Michael addition adduct of 4-hydroxynonenal with histidine, cystein and lysine residues stabilized by reduction with NaBH4</umod:misc_notes>
    </umod:mod>
    <umod:mod approved="false" date_time_modified="2006-11-14 12:12:13" date_time_posted="2005-09-10 23:01:28" full_name="oxidized Threonine biotinylated with biotin hydrazide" group_of_poster="admin" title="Thrbiotinhydrazide" username_of_poster="unimod">
      <umod:specificity classification="Chemical derivative" hidden="true" position="Anywhere" site="T" spec_group="1"/>
      <umod:delta avge_mass="240.3252" composition="H(16) C(10) N(4) O S" mono_mass="240.104482">
        <umod:element number="16" symbol="H"/>
        <umod:element number="10" symbol="C"/>
        <umod:element number="4" symbol="N"/>
        <umod:element number="1" symbol="O"/>
        <umod:element number="1" symbol="S"/>
      </umod:delta>
      <umod:xref>
        <umod:text>http://www.piercenet.com/Proteomics/browse.cfm?fldID=84EBE112-F871-4CA5-807F-47327153CFCB</umod:text>
        <umod:source>Misc. URL</umod:source>
        <umod:url></umod:url>
      </umod:xref>
      <umod:xref>
        <umod:text>Yoo, Byoung-Sam; Regnier, Fred E. Electrophoresis (2004), 25(9), 1334-1341</umod:text>
        <umod:source>Journal</umod:source>
        <umod:url></umod:url>
      </umod:xref>
    </umod:mod>
    <umod:mod approved="true" date_time_modified="2006-10-14 10:02:51" date_time_posted="2005-08-12 21:55:51" full_name="Michael addition with methylamine" group_of_poster="users" title="Methylamine" username_of_poster="zhulx">
      <umod:specificity classification="Artefact" hidden="true" position="Anywhere" site="T" spec_group="2"/>
      <umod:specificity classification="Artefact" hidden="true" position="Anywhere" site="S" spec_group="1"/>
      <umod:delta avge_mass="13.0418" composition="H(3) C N O(-1)" mono_mass="13.031634">
        <umod:element number="3" symbol="H"/>
        <umod:element number="1" symbol="C"/>
        <umod:element number="1" symbol="N"/>
        <umod:element number="-1" symbol="O"/>
      </umod:delta>
      <umod:xref>
        <umod:text>Rapid Commun. Mass Spectrom. 2002; 16: 999-1001</umod:text>
        <umod:source>Journal</umod:source>
        <umod:url></umod:url>
      </umod:xref>
    </umod:mod>
    <umod:mod approved="false" date_time_modified="2010-02-24 20:53:53" date_time_posted="2005-09-14 18:05:04" full_name="O-Diisopropylphosphorylation" group_of_poster="users" title="Diisopropylphosphate" username_of_poster="lmschopfer">
      <umod:specificity classification="Chemical derivative" hidden="true" position="Anywhere" site="K" spec_group="4"/>
      <umod:specificity classification="Chemical derivative" hidden="true" position="Anywhere" site="Y" spec_group="3"/>
      <umod:specificity classification="Chemical derivative" hidden="true" position="Anywhere" site="T" spec_group="2"/>
      <umod:specificity classification="Chemical derivative" hidden="true" position="Anywhere" site="S" spec_group="1"/>
      <umod:delta avge_mass="164.1394" composition="H(13) C(6) O(3) P" mono_mass="164.060231">
        <umod:element number="13" symbol="H"/>
        <umod:element number="6" symbol="C"/>
        <umod:element number="3" symbol="O"/>
        <umod:element number="1" symbol="P"/>
      </umod:delta>
      <umod:xref>
        <umod:text>Main; Mode of action of anticholinesterases.  Pharmac Ther 6, 579-628 (1979)</umod:text>
        <umod:source>Journal</umod:source>
        <umod:url></umod:url>
      </umod:xref>
      <umod:xref>
        <umod:text>Grigoryan, Li, Xue, Grigoryan, Schopfer and Lockridge; Mass spectral characterization of organophosphate-labeled lysine in peptides.  Analytical Biochemistry 394, 92-100 (2009)</umod:text>
        <umod:source>Journal</umod:source>
        <umod:url></umod:url>
      </umod:xref>
      <umod:misc_notes>A selective label for the active site serine of the serine esterase/protease family.  It has also been shown to label tyrosine in serum albumin.</umod:misc_notes>
    </umod:mod>
    <umod:mod approved="false" date_time_modified="2007-01-15 15:25:45" date_time_posted="2005-09-14 18:08:20" full_name="O-Isopropylphosphorylation" group_of_poster="users" title="Isopropylphospho" username_of_poster="lmschopfer">
      <umod:specificity classification="Chemical derivative" hidden="true" position="Anywhere" site="Y" spec_group="3"/>
      <umod:specificity classification="Chemical derivative" hidden="true" position="Anywhere" site="T" spec_group="2"/>
      <umod:specificity classification="Chemical derivative" hidden="true" position="Anywhere" site="S" spec_group="1"/>
      <umod:delta avge_mass="122.0596" composition="H(7) C(3) O(3) P" mono_mass="122.013281">
        <umod:element number="7" symbol="H"/>
        <umod:element number="3" symbol="C"/>
        <umod:element number="3" symbol="O"/>
        <umod:element number="1" symbol="P"/>
      </umod:delta>
      <umod:xref>
        <umod:text>Main;  Mode of action of anticholnesterases.  Pharmac Ther 6, 579-628 (1979)</umod:text>
        <umod:source>Journal</umod:source>
        <umod:url></umod:url>
      </umod:xref>
      <umod:misc_notes>Created by auto-catalytic dealkylation of the O-Diisopropylphosphate adduct.</umod:misc_notes>
    </umod:mod>
    <umod:mod approved="false" date_time_modified="2008-09-03 15:27:07" date_time_posted="2005-09-19 12:45:52" full_name="Bruker Daltonics SERVA-ICPL(TM) quantification chemistry, heavy form" group_of_poster="users" title="ICPL:13C(6)" username_of_poster="suckau">
      <umod:specificity classification="Isotopic label" hidden="true" position="Any N-term" site="N-term" spec_group="3">
        <umod:misc_notes>Use when labelling post-digest</umod:misc_notes>
      </umod:specificity>
      <umod:specificity classification="Isotopic label" hidden="false" position="Protein N-term" site="N-term" spec_group="2">
        <umod:misc_notes>Use when labelling pre-digest</umod:misc_notes>
      </umod:specificity>
      <umod:specificity classification="Isotopic label" hidden="false" position="Anywhere" site="K" spec_group="1"/>
      <umod:delta avge_mass="111.0500" composition="H(3) 13C(6) N O" mono_mass="111.041593">
        <umod:element number="3" symbol="H"/>
        <umod:element number="6" symbol="13C"/>
        <umod:element number="1" symbol="N"/>
        <umod:element number="1" symbol="O"/>
      </umod:delta>
      <umod:xref>
        <umod:text>Bruker Daltonics order reference</umod:text>
        <umod:source>Misc. URL</umod:source>
        <umod:url>http://www.bdal.de/life-science-tools/care-consumables-more/icpl-kit.html</umod:url>
      </umod:xref>
      <umod:xref>
        <umod:text>Schmidt A, Kellermann J, Lottspeich F (2005): A novel strategy for quantitative proteomics using isotope-coded protein labels. Proteomics 5: 4-15</umod:text>
        <umod:source>Journal</umod:source>
        <umod:url></umod:url>
      </umod:xref>
      <umod:misc_notes>Attention: As the digest is typically applied AFTER ICPL_light/heavy labeling, only ProteinN-term labeling and Lys-specific labeling is applied.</umod:misc_notes>
    </umod:mod>
    <umod:mod approved="false" date_time_modified="2009-01-10 19:03:36" date_time_posted="2009-01-09 01:39:37" full_name="Carbamidomethylated DTT modification of cysteine" group_of_poster="" title="CarbamidomethylDTT" username_of_poster="chalkley">
      <umod:specificity classification="Artefact" hidden="true" position="Anywhere" site="C" spec_group="1"/>
      <umod:delta avge_mass="209.2864" composition="H(11) C(6) N O(3) S(2)" mono_mass="209.018035">
        <umod:element number="11" symbol="H"/>
        <umod:element number="6" symbol="C"/>
        <umod:element number="1" symbol="N"/>
        <umod:element number="3" symbol="O"/>
        <umod:element number="2" symbol="S"/>
      </umod:delta>
      <umod:xref>
        <umod:text>18653769</umod:text>
        <umod:source>PubMed PMID</umod:source>
        <umod:url>http://www.ncbi.nlm.nih.gov/pubmed/18653769</umod:url>
      </umod:xref>
    </umod:mod>
    <umod:mod approved="false" date_time_modified="2008-09-03 15:26:36" date_time_posted="2005-09-19 13:00:14" full_name="Bruker Daltonics SERVA-ICPL(TM) quantification chemistry, light form" group_of_poster="users" title="ICPL" username_of_poster="suckau">
      <umod:specificity classification="Isotopic label" hidden="false" position="Protein N-term" site="N-term" spec_group="2">
        <umod:misc_notes>Use when labelling pre-digest</umod:misc_notes>
      </umod:specificity>
      <umod:specificity classification="Isotopic label" hidden="false" position="Anywhere" site="K" spec_group="1"/>
      <umod:specificity classification="Isotopic label" hidden="true" position="Any N-term" site="N-term" spec_group="3">
        <umod:misc_notes>Use when labelling post-digest</umod:misc_notes>
      </umod:specificity>
      <umod:delta avge_mass="105.0941" composition="H(3) C(6) N O" mono_mass="105.021464">
        <umod:element number="3" symbol="H"/>
        <umod:element number="6" symbol="C"/>
        <umod:element number="1" symbol="N"/>
        <umod:element number="1" symbol="O"/>
      </umod:delta>
      <umod:xref>
        <umod:text>Bruker Daltonics order reference</umod:text>
        <umod:source>Misc. URL</umod:source>
        <umod:url>http://www.bdal.de/life-science-tools/care-consumables-more/icpl-kit.html</umod:url>
      </umod:xref>
      <umod:xref>
        <umod:text>Schmidt A, Kellermann J, Lottspeich F (2005): A novel strategy for quantitative proteomics using isotope-coded protein labels. Proteomics 5: 4-15.</umod:text>
        <umod:source>Journal</umod:source>
        <umod:url></umod:url>
      </umod:xref>
      <umod:misc_notes>Attention: As the digest is typically applied AFTER ICPL_light/heavy labeling, only ProteinN-term labeling and Lys-specific labeling is applied.</umod:misc_notes>
    </umod:mod>
    <umod:mod approved="true" date_time_modified="2010-10-18 10-01-12" date_time_posted="2005-09-22 15:30:16" full_name="Deamidation in presence of O18" group_of_poster="guest" title="Deamidated:18O(1)" username_of_poster="gerribe">
      <umod:specificity classification="Isotopic label" hidden="true" position="Anywhere" site="Q" spec_group="2">
        <umod:misc_notes></umod:misc_notes>
      </umod:specificity>
      <umod:specificity classification="Isotopic label" hidden="true" position="Anywhere" site="N" spec_group="1">
        <umod:misc_notes></umod:misc_notes>
      </umod:specificity>
      <umod:delta avge_mass="2.9845" composition="18O H(-1) N(-1)" mono_mass="2.988261">
        <umod:element number="1" symbol="18O"/>
        <umod:element number="-1" symbol="H"/>
        <umod:element number="-1" symbol="N"/>
      </umod:delta>
      <umod:misc_notes>Observed</umod:misc_notes>
    </umod:mod>
    <umod:mod approved="true" date_time_modified="2006-10-13 15:26:33" date_time_posted="2005-10-05 17:55:25" full_name="Ornithine from Arginine" group_of_poster="admin" title="Arg->Orn" username_of_poster="unimod">
      <umod:specificity classification="Artefact" hidden="true" position="Anywhere" site="R" spec_group="1"/>
      <umod:delta avge_mass="-42.0400" composition="H(-2) C(-1) N(-2)" mono_mass="-42.021798">
        <umod:element number="-2" symbol="H"/>
        <umod:element number="-1" symbol="C"/>
        <umod:element number="-2" symbol="N"/>
      </umod:delta>
      <umod:xref>
        <umod:text>15489230</umod:text>
        <umod:source>PubMed PMID</umod:source>
        <umod:url></umod:url>
      </umod:xref>
    </umod:mod>
    <umod:mod approved="true" date_time_modified="2006-11-14 10:38:36" date_time_posted="2006-10-16 10:29:12" full_name="Replacement of proton by copper" group_of_poster="" title="Cation:Cu[I]" username_of_poster="unimod">
      <umod:specificity classification="Artefact" hidden="true" position="Any C-term" site="C-term" spec_group="2"/>
      <umod:specificity classification="Artefact" hidden="true" position="Anywhere" site="E" spec_group="1"/>
      <umod:specificity classification="Artefact" hidden="true" position="Anywhere" site="D" spec_group="1"/>
      <umod:delta avge_mass="62.5381" composition="H(-1) Cu" mono_mass="61.921774">
        <umod:element number="-1" symbol="H"/>
        <umod:element number="1" symbol="Cu"/>
      </umod:delta>
    </umod:mod>
    <umod:mod approved="true" date_time_modified="2006-10-13 18:28:17" date_time_posted="2005-10-06 20:57:01" full_name="Half of a disulfide bridge" group_of_poster="admin" title="Dehydro" username_of_poster="unimod">
      <umod:specificity classification="Multiple" hidden="false" position="Anywhere" site="C" spec_group="1"/>
      <umod:delta avge_mass="-1.0079" composition="H(-1)" mono_mass="-1.007825">
        <umod:element number="-1" symbol="H"/>
      </umod:delta>
      <umod:xref>
        <umod:text>AA0025</umod:text>
        <umod:source>RESID</umod:source>
        <umod:url></umod:url>
      </umod:xref>
    </umod:mod>
    <umod:mod approved="true" date_time_modified="2006-10-16 13:43:13" date_time_posted="2005-10-06 23:21:29" full_name="Diphthamide" group_of_poster="admin" title="Diphthamide" username_of_poster="unimod">
      <umod:specificity classification="Post-translational" hidden="true" position="Anywhere" site="H" spec_group="1"/>
      <umod:delta avge_mass="143.2068" composition="H(15) C(7) N(2) O" mono_mass="143.118438">
        <umod:element number="15" symbol="H"/>
        <umod:element number="7" symbol="C"/>
        <umod:element number="2" symbol="N"/>
        <umod:element number="1" symbol="O"/>
      </umod:delta>
      <umod:xref>
        <umod:text>AA0040</umod:text>
        <umod:source>RESID</umod:source>
        <umod:url></umod:url>
      </umod:xref>
      <umod:xref>
        <umod:text>DIPH</umod:text>
        <umod:source>FindMod</umod:source>
        <umod:url></umod:url>
      </umod:xref>
    </umod:mod>
    <umod:mod approved="true" date_time_modified="2006-10-16 15:20:11" date_time_posted="2005-10-07 20:36:20" full_name="hydroxyfarnesyl" group_of_poster="admin" title="Hydroxyfarnesyl" username_of_poster="unimod">
      <umod:specificity classification="Post-translational" hidden="true" position="Anywhere" site="C" spec_group="1"/>
      <umod:delta avge_mass="220.3505" composition="H(24) C(15) O" mono_mass="220.182715">
        <umod:element number="24" symbol="H"/>
        <umod:element number="15" symbol="C"/>
        <umod:element number="1" symbol="O"/>
      </umod:delta>
      <umod:xref>
        <umod:text>AA0103</umod:text>
        <umod:source>RESID</umod:source>
        <umod:url></umod:url>
      </umod:xref>
      <umod:xref>
        <umod:text>FAR0</umod:text>
        <umod:source>FindMod</umod:source>
        <umod:url></umod:url>
      </umod:xref>
    </umod:mod>
    <umod:mod approved="true" date_time_modified="2006-10-16 17:05:40" date_time_posted="2005-10-07 20:41:21" full_name="diacylglycerol" group_of_poster="admin" title="Diacylglycerol" username_of_poster="unimod">
      <umod:specificity classification="Post-translational" hidden="true" position="Anywhere" site="C" spec_group="1"/>
      <umod:delta avge_mass="576.9334" composition="H(68) C(37) O(4)" mono_mass="576.511761">
        <umod:element number="68" symbol="H"/>
        <umod:element number="37" symbol="C"/>
        <umod:element number="4" symbol="O"/>
      </umod:delta>
      <umod:xref>
        <umod:text>AA0107</umod:text>
        <umod:source>RESID</umod:source>
        <umod:url></umod:url>
      </umod:xref>
      <umod:xref>
        <umod:text>DIAC</umod:text>
        <umod:source>FindMod</umod:source>
        <umod:url></umod:url>
      </umod:xref>
    </umod:mod>
    <umod:mod approved="true" date_time_modified="2006-10-16 10:36:16" date_time_posted="2005-10-07 22:18:20" full_name="carboxyethyl" group_of_poster="admin" title="Carboxyethyl" username_of_poster="unimod">
      <umod:specificity classification="Post-translational" hidden="true" position="Anywhere" site="K" spec_group="1"/>
      <umod:delta avge_mass="72.0627" composition="H(4) C(3) O(2)" mono_mass="72.021129">
        <umod:element number="4" symbol="H"/>
        <umod:element number="3" symbol="C"/>
        <umod:element number="2" symbol="O"/>
      </umod:delta>
      <umod:xref>
        <umod:text>AA0115</umod:text>
        <umod:source>RESID</umod:source>
        <umod:url></umod:url>
      </umod:xref>
      <umod:xref>
        <umod:text>CETH</umod:text>
        <umod:source>FindMod</umod:source>
        <umod:url></umod:url>
      </umod:xref>
    </umod:mod>
    <umod:mod approved="true" date_time_modified="2006-10-16 12:35:24" date_time_posted="2005-10-07 22:20:53" full_name="hypusine" group_of_poster="admin" title="Hypusine" username_of_poster="unimod">
      <umod:specificity classification="Post-translational" hidden="true" position="Anywhere" site="K" spec_group="1"/>
      <umod:delta avge_mass="87.1204" composition="H(9) C(4) N O" mono_mass="87.068414">
        <umod:element number="9" symbol="H"/>
        <umod:element number="4" symbol="C"/>
        <umod:element number="1" symbol="N"/>
        <umod:element number="1" symbol="O"/>
      </umod:delta>
      <umod:xref>
        <umod:text>AA0116</umod:text>
        <umod:source>RESID</umod:source>
        <umod:url></umod:url>
      </umod:xref>
      <umod:xref>
        <umod:text>HYPU</umod:text>
        <umod:source>FindMod</umod:source>
        <umod:url></umod:url>
      </umod:xref>
    </umod:mod>
    <umod:mod approved="true" date_time_modified="2006-10-16 15:47:14" date_time_posted="2005-10-07 22:27:27" full_name="retinal" group_of_poster="admin" title="Retinylidene" username_of_poster="unimod">
      <umod:specificity classification="Post-translational" hidden="true" position="Anywhere" site="K" spec_group="1"/>
      <umod:delta avge_mass="266.4204" composition="H(26) C(20)" mono_mass="266.203451">
        <umod:element number="26" symbol="H"/>
        <umod:element number="20" symbol="C"/>
      </umod:delta>
      <umod:xref>
        <umod:text>AA0120</umod:text>
        <umod:source>RESID</umod:source>
        <umod:url></umod:url>
      </umod:xref>
    </umod:mod>
    <umod:mod approved="true" date_time_modified="2006-10-14 10:33:11" date_time_posted="2005-10-11 17:41:37" full_name="alpha-amino adipic acid" group_of_poster="admin" title="Lys->AminoadipicAcid" username_of_poster="unimod">
      <umod:specificity classification="Post-translational" hidden="true" position="Anywhere" site="K" spec_group="1"/>
      <umod:delta avge_mass="14.9683" composition="H(-3) N(-1) O(2)" mono_mass="14.963280">
        <umod:element number="-3" symbol="H"/>
        <umod:element number="-1" symbol="N"/>
        <umod:element number="2" symbol="O"/>
      </umod:delta>
      <umod:xref>
        <umod:text>AA0122</umod:text>
        <umod:source>RESID</umod:source>
        <umod:url></umod:url>
      </umod:xref>
    </umod:mod>
    <umod:mod approved="true" date_time_modified="2006-10-13 16:42:55" date_time_posted="2005-10-11 17:48:42" full_name="pyruvic acid from N-term cys" group_of_poster="admin" title="Cys->PyruvicAcid" username_of_poster="unimod">
      <umod:specificity classification="Post-translational" hidden="true" position="Protein N-term" site="C" spec_group="1"/>
      <umod:delta avge_mass="-33.0961" composition="H(-3) N(-1) O S(-1)" mono_mass="-33.003705">
        <umod:element number="-3" symbol="H"/>
        <umod:element number="-1" symbol="N"/>
        <umod:element number="1" symbol="O"/>
        <umod:element number="-1" symbol="S"/>
      </umod:delta>
      <umod:xref>
        <umod:text>AA0127</umod:text>
        <umod:source>RESID</umod:source>
        <umod:url></umod:url>
      </umod:xref>
      <umod:xref>
        <umod:text>PYRUC</umod:text>
        <umod:source>FindMod</umod:source>
        <umod:url></umod:url>
      </umod:xref>
    </umod:mod>
    <umod:mod approved="false" date_time_modified="2007-07-15 20:11:01" date_time_posted="2005-10-11 18:00:01" full_name="Loss of ammonia" group_of_poster="admin" title="Ammonia-loss" username_of_poster="unimod">
      <umod:specificity classification="Artefact" hidden="false" position="Any N-term" site="C" spec_group="3">
        <umod:misc_notes>Pyro-carbamidomethyl as a delta from Carbamidomethyl-Cys</umod:misc_notes>
      </umod:specificity>
      <umod:specificity classification="Post-translational" hidden="true" position="Protein N-term" site="S" spec_group="2"/>
      <umod:specificity classification="Post-translational" hidden="true" position="Protein N-term" site="T" spec_group="1"/>
      <umod:specificity classification="Chemical derivative" hidden="true" position="Anywhere" site="N" spec_group="4">
        <umod:misc_notes>N-Succinimide</umod:misc_notes>
      </umod:specificity>
      <umod:delta avge_mass="-17.0305" composition="H(-3) N(-1)" mono_mass="-17.026549">
        <umod:element number="-3" symbol="H"/>
        <umod:element number="-1" symbol="N"/>
      </umod:delta>
      <umod:alt_name>oxobutanoic acid from N term Thr</umod:alt_name>
      <umod:alt_name>pyruvic acid from N-term ser</umod:alt_name>
      <umod:xref>
        <umod:text>AA0127</umod:text>
        <umod:source>RESID</umod:source>
        <umod:url></umod:url>
      </umod:xref>
      <umod:xref>
        <umod:text>PYRUS</umod:text>
        <umod:source>FindMod</umod:source>
        <umod:url></umod:url>
      </umod:xref>
      <umod:xref>
        <umod:text>AA0129</umod:text>
        <umod:source>RESID</umod:source>
        <umod:url></umod:url>
      </umod:xref>
      <umod:xref>
        <umod:text>OXOB</umod:text>
        <umod:source>FindMod</umod:source>
        <umod:url></umod:url>
      </umod:xref>
    </umod:mod>
    <umod:mod approved="true" date_time_modified="2006-10-16 17:07:44" date_time_posted="2005-10-11 18:06:19" full_name="phycocyanobilin" group_of_poster="admin" title="Phycocyanobilin" username_of_poster="unimod">
      <umod:specificity classification="Post-translational" hidden="true" position="Anywhere" site="C" spec_group="1"/>
      <umod:delta avge_mass="586.6780" composition="H(38) C(33) N(4) O(6)" mono_mass="586.279135">
        <umod:element number="38" symbol="H"/>
        <umod:element number="33" symbol="C"/>
        <umod:element number="4" symbol="N"/>
        <umod:element number="6" symbol="O"/>
      </umod:delta>
      <umod:alt_name>phycobiliviolin</umod:alt_name>
      <umod:xref>
        <umod:text>AA0258</umod:text>
        <umod:source>RESID</umod:source>
        <umod:url></umod:url>
      </umod:xref>
      <umod:xref>
        <umod:text>AA0131</umod:text>
        <umod:source>RESID</umod:source>
        <umod:url></umod:url>
      </umod:xref>
      <umod:misc_notes>phycocyanobilin and phycobiliviolin have different structures but the same empirical formula</umod:misc_notes>
    </umod:mod>
    <umod:mod approved="true" date_time_modified="2006-10-16 17:08:02" date_time_posted="2005-10-11 18:08:38" full_name="phycoerythrobilin" group_of_poster="admin" title="Phycoerythrobilin" username_of_poster="unimod">
      <umod:specificity classification="Post-translational" hidden="true" position="Anywhere" site="C" spec_group="1"/>
      <umod:delta avge_mass="588.6939" composition="H(40) C(33) N(4) O(6)" mono_mass="588.294785">
        <umod:element number="40" symbol="H"/>
        <umod:element number="33" symbol="C"/>
        <umod:element number="4" symbol="N"/>
        <umod:element number="6" symbol="O"/>
      </umod:delta>
      <umod:xref>
        <umod:text>AA0132</umod:text>
        <umod:source>RESID</umod:source>
        <umod:url></umod:url>
      </umod:xref>
    </umod:mod>
    <umod:mod approved="true" date_time_modified="2006-10-16 17:07:22" date_time_posted="2005-10-11 18:23:58" full_name="phytochromobilin" group_of_poster="admin" title="Phytochromobilin" username_of_poster="unimod">
      <umod:specificity classification="Post-translational" hidden="true" position="Anywhere" site="C" spec_group="1"/>
      <umod:delta avge_mass="584.6621" composition="H(36) C(33) N(4) O(6)" mono_mass="584.263485">
        <umod:element number="36" symbol="H"/>
        <umod:element number="33" symbol="C"/>
        <umod:element number="4" symbol="N"/>
        <umod:element number="6" symbol="O"/>
      </umod:delta>
      <umod:xref>
        <umod:text>AA0133</umod:text>
        <umod:source>RESID</umod:source>
        <umod:url></umod:url>
      </umod:xref>
    </umod:mod>
    <umod:mod approved="true" date_time_modified="2006-10-16 17:10:28" date_time_posted="2005-10-11 18:27:20" full_name="heme" group_of_poster="admin" title="Heme" username_of_poster="unimod">
      <umod:specificity classification="Post-translational" hidden="true" position="Anywhere" site="H" spec_group="2"/>
      <umod:specificity classification="Post-translational" hidden="true" position="Anywhere" site="C" spec_group="1"/>
      <umod:delta avge_mass="616.4873" composition="H(32) C(34) N(4) O(4) Fe" mono_mass="616.177295">
        <umod:element number="32" symbol="H"/>
        <umod:element number="34" symbol="C"/>
        <umod:element number="4" symbol="N"/>
        <umod:element number="4" symbol="O"/>
        <umod:element number="1" symbol="Fe"/>
      </umod:delta>
      <umod:xref>
        <umod:text>AA0329</umod:text>
        <umod:source>RESID</umod:source>
        <umod:url></umod:url>
      </umod:xref>
      <umod:xref>
        <umod:text>AA0135</umod:text>
        <umod:source>RESID</umod:source>
        <umod:url></umod:url>
      </umod:xref>
      <umod:xref>
        <umod:text>AA0276</umod:text>
        <umod:source>RESID</umod:source>
        <umod:url></umod:url>
      </umod:xref>
    </umod:mod>
    <umod:mod approved="true" date_time_modified="2006-10-16 17:02:25" date_time_posted="2005-10-11 18:46:19" full_name="molybdopterin" group_of_poster="admin" title="Molybdopterin" username_of_poster="unimod">
      <umod:specificity classification="Post-translational" hidden="true" position="Anywhere" site="C" spec_group="1"/>
      <umod:delta avge_mass="520.2668" composition="H(11) C(10) N(5) O(8) P S(2) Mo" mono_mass="521.884073">
        <umod:element number="11" symbol="H"/>
        <umod:element number="10" symbol="C"/>
        <umod:element number="5" symbol="N"/>
        <umod:element number="8" symbol="O"/>
        <umod:element number="1" symbol="P"/>
        <umod:element number="2" symbol="S"/>
        <umod:element number="1" symbol="Mo"/>
      </umod:delta>
      <umod:xref>
        <umod:text>AA0142</umod:text>
        <umod:source>RESID</umod:source>
        <umod:url></umod:url>
      </umod:xref>
    </umod:mod>
    <umod:mod approved="true" date_time_modified="2006-10-15 18:03:47" date_time_posted="2005-10-11 18:56:28" full_name="quinone" group_of_poster="admin" title="Quinone" username_of_poster="unimod">
      <umod:specificity classification="Post-translational" hidden="true" position="Anywhere" site="W" spec_group="2"/>
      <umod:specificity classification="Post-translational" hidden="true" position="Anywhere" site="Y" spec_group="1"/>
      <umod:delta avge_mass="29.9829" composition="H(-2) O(2)" mono_mass="29.974179">
        <umod:element number="-2" symbol="H"/>
        <umod:element number="2" symbol="O"/>
      </umod:delta>
      <umod:xref>
        <umod:text>AA0147</umod:text>
        <umod:source>RESID</umod:source>
        <umod:url></umod:url>
      </umod:xref>
      <umod:xref>
        <umod:text>AA0148</umod:text>
        <umod:source>RESID</umod:source>
        <umod:url></umod:url>
      </umod:xref>
      <umod:xref>
        <umod:text>TOPA</umod:text>
        <umod:source>FindMod</umod:source>
        <umod:url></umod:url>
      </umod:xref>
    </umod:mod>
    <umod:mod approved="true" date_time_modified="2007-12-04 08:55:56" date_time_posted="2005-10-11 19:19:13" full_name="glucosylgalactosyl hydroxylysine" group_of_poster="admin" title="Glucosylgalactosyl" username_of_poster="unimod">
      <umod:specificity classification="O-linked glycosylation" hidden="true" position="Anywhere" site="K" spec_group="1">
        <umod:NeutralLoss avge_mass="324.2812" composition="Hex(2)" flag="false" mono_mass="324.105647">
          <umod:element number="20" symbol="H"/>
          <umod:element number="12" symbol="C"/>
          <umod:element number="10" symbol="O"/>
        </umod:NeutralLoss>
        <umod:NeutralLoss avge_mass="162.1406" composition="Hex" flag="false" mono_mass="162.052823">
          <umod:element number="10" symbol="H"/>
          <umod:element number="6" symbol="C"/>
          <umod:element number="5" symbol="O"/>
        </umod:NeutralLoss>
        <umod:PepNeutralLoss avge_mass="324.2812" composition="Hex(2)" mono_mass="324.105647" required="false">
          <umod:element number="20" symbol="H"/>
          <umod:element number="12" symbol="C"/>
          <umod:element number="10" symbol="O"/>
        </umod:PepNeutralLoss>
        <umod:PepNeutralLoss avge_mass="162.1406" composition="Hex" mono_mass="162.052823" required="false">
          <umod:element number="10" symbol="H"/>
          <umod:element number="6" symbol="C"/>
          <umod:element number="5" symbol="O"/>
        </umod:PepNeutralLoss>
      </umod:specificity>
      <umod:delta avge_mass="340.2806" composition="O Hex(2)" mono_mass="340.100562">
        <umod:element number="20" symbol="H"/>
        <umod:element number="12" symbol="C"/>
        <umod:element number="11" symbol="O"/>
      </umod:delta>
      <umod:xref>
        <umod:text>AA0153</umod:text>
        <umod:source>RESID</umod:source>
        <umod:url></umod:url>
      </umod:xref>
    </umod:mod>
    <umod:mod approved="false" date_time_modified="2006-11-14 11:13:52" date_time_posted="2005-10-11 19:31:10" full_name="glycosylphosphatidylinositol" group_of_poster="admin" title="GPIanchor" username_of_poster="unimod">
      <umod:specificity classification="Post-translational" hidden="true" position="Protein C-term" site="C-term" spec_group="1"/>
      <umod:delta avge_mass="123.0477" composition="H(6) C(2) N O(3) P" mono_mass="123.008530">
        <umod:element number="6" symbol="H"/>
        <umod:element number="2" symbol="C"/>
        <umod:element number="1" symbol="N"/>
        <umod:element number="3" symbol="O"/>
        <umod:element number="1" symbol="P"/>
      </umod:delta>
      <umod:xref>
        <umod:text>AA0158</umod:text>
        <umod:source>RESID</umod:source>
        <umod:url></umod:url>
      </umod:xref>
      <umod:xref>
        <umod:text>AA0159</umod:text>
        <umod:source>RESID</umod:source>
        <umod:url></umod:url>
      </umod:xref>
      <umod:xref>
        <umod:text>AA0160</umod:text>
        <umod:source>RESID</umod:source>
        <umod:url></umod:url>
      </umod:xref>
      <umod:xref>
        <umod:text>AA0161</umod:text>
        <umod:source>RESID</umod:source>
        <umod:url></umod:url>
      </umod:xref>
      <umod:xref>
        <umod:text>AA0162</umod:text>
        <umod:source>RESID</umod:source>
        <umod:url></umod:url>
      </umod:xref>
      <umod:xref>
        <umod:text>AA0163</umod:text>
        <umod:source>RESID</umod:source>
        <umod:url></umod:url>
      </umod:xref>
      <umod:xref>
        <umod:text>AA0164</umod:text>
        <umod:source>RESID</umod:source>
        <umod:url></umod:url>
      </umod:xref>
      <umod:xref>
        <umod:text>AA0165</umod:text>
        <umod:source>RESID</umod:source>
        <umod:url></umod:url>
      </umod:xref>
      <umod:xref>
        <umod:text>AA0166</umod:text>
        <umod:source>RESID</umod:source>
        <umod:url></umod:url>
      </umod:xref>
    </umod:mod>
    <umod:mod approved="true" date_time_modified="2006-10-16 17:19:42" date_time_posted="2005-10-11 19:42:56" full_name="phosphoribosyl dephospho-coenzyme A" group_of_poster="admin" title="PhosphoribosyldephosphoCoA" username_of_poster="unimod">
      <umod:specificity classification="Post-translational" hidden="true" position="Anywhere" site="S" spec_group="1"/>
      <umod:delta avge_mass="881.6335" composition="H(42) C(26) N(7) O(19) P(3) S" mono_mass="881.146904">
        <umod:element number="42" symbol="H"/>
        <umod:element number="26" symbol="C"/>
        <umod:element number="7" symbol="N"/>
        <umod:element number="19" symbol="O"/>
        <umod:element number="3" symbol="P"/>
        <umod:element number="1" symbol="S"/>
      </umod:delta>
      <umod:xref>
        <umod:text>AA0167</umod:text>
        <umod:source>RESID</umod:source>
        <umod:url></umod:url>
      </umod:xref>
    </umod:mod>
    <umod:mod approved="true" date_time_modified="2006-10-16 15:08:39" date_time_posted="2005-10-11 19:50:17" full_name="glycerylphosphorylethanolamine" group_of_poster="admin" title="GlycerylPE" username_of_poster="unimod">
      <umod:specificity classification="Post-translational" hidden="true" position="Anywhere" site="E" spec_group="1"/>
      <umod:delta avge_mass="197.1262" composition="H(12) C(5) N O(5) P" mono_mass="197.045310">
        <umod:element number="12" symbol="H"/>
        <umod:element number="5" symbol="C"/>
        <umod:element number="1" symbol="N"/>
        <umod:element number="5" symbol="O"/>
        <umod:element number="1" symbol="P"/>
      </umod:delta>
      <umod:xref>
        <umod:text>AA0170</umod:text>
        <umod:source>RESID</umod:source>
        <umod:url></umod:url>
      </umod:xref>
    </umod:mod>
    <umod:mod approved="true" date_time_modified="2006-10-16 16:59:19" date_time_posted="2005-10-11 20:08:28" full_name="triiodo" group_of_poster="admin" title="Triiodothyronine" username_of_poster="unimod">
      <umod:specificity classification="Post-translational" hidden="true" position="Anywhere" site="Y" spec_group="1"/>
      <umod:delta avge_mass="469.7850" composition="H C(6) O I(3)" mono_mass="469.716159">
        <umod:element number="1" symbol="H"/>
        <umod:element number="6" symbol="C"/>
        <umod:element number="1" symbol="O"/>
        <umod:element number="3" symbol="I"/>
      </umod:delta>
      <umod:xref>
        <umod:text>AA0177</umod:text>
        <umod:source>RESID</umod:source>
        <umod:url></umod:url>
      </umod:xref>
      <umod:xref>
        <umod:text>THRN</umod:text>
        <umod:source>FindMod</umod:source>
        <umod:url></umod:url>
      </umod:xref>
    </umod:mod>
    <umod:mod approved="true" date_time_modified="2006-10-16 17:08:51" date_time_posted="2005-10-11 20:10:14" full_name="tetraiodo" group_of_poster="admin" title="Thyroxine" username_of_poster="unimod">
      <umod:specificity classification="Post-translational" hidden="true" position="Anywhere" site="Y" spec_group="1"/>
      <umod:delta avge_mass="595.6815" composition="C(6) O I(4)" mono_mass="595.612807">
        <umod:element number="6" symbol="C"/>
        <umod:element number="1" symbol="O"/>
        <umod:element number="4" symbol="I"/>
      </umod:delta>
      <umod:xref>
        <umod:text>AA0178</umod:text>
        <umod:source>RESID</umod:source>
        <umod:url></umod:url>
      </umod:xref>
      <umod:xref>
        <umod:text>THRX</umod:text>
        <umod:source>FindMod</umod:source>
        <umod:url></umod:url>
      </umod:xref>
    </umod:mod>
    <umod:mod approved="true" date_time_modified="2006-10-13 15:02:50" date_time_posted="2005-10-11 20:17:48" full_name="Dehydroalanine (from Tyrosine)" group_of_poster="admin" title="Tyr->Dha" username_of_poster="unimod">
      <umod:specificity classification="Post-translational" hidden="true" position="Anywhere" site="Y" spec_group="1"/>
      <umod:delta avge_mass="-94.1112" composition="H(-6) C(-6) O(-1)" mono_mass="-94.041865">
        <umod:element number="-6" symbol="H"/>
        <umod:element number="-6" symbol="C"/>
        <umod:element number="-1" symbol="O"/>
      </umod:delta>
      <umod:xref>
        <umod:text>AA0181</umod:text>
        <umod:source>RESID</umod:source>
        <umod:url></umod:url>
      </umod:xref>
    </umod:mod>
    <umod:mod approved="true" date_time_modified="2008-07-30 12:01:47" date_time_posted="2005-10-11 20:23:58" full_name="2-amino-3-oxo-butanoic_acid" group_of_poster="admin" title="Didehydro" username_of_poster="unimod">
      <umod:specificity classification="Post-translational" hidden="true" position="Anywhere" site="S" spec_group="2">
        <umod:misc_notes>oxoalanine formylglycine</umod:misc_notes>
      </umod:specificity>
      <umod:specificity classification="Post-translational" hidden="true" position="Anywhere" site="Y" spec_group="1"/>
      <umod:specificity classification="Chemical derivative" hidden="true" position="Anywhere" site="T" spec_group="3"/>
      <umod:specificity classification="Artefact" hidden="true" position="Any C-term" site="K" spec_group="4">
        <umod:misc_notes>Lactone formation from C-terminal hydroxylysine</umod:misc_notes>
      </umod:specificity>
      <umod:delta avge_mass="-2.0159" composition="H(-2)" mono_mass="-2.015650">
        <umod:element number="-2" symbol="H"/>
      </umod:delta>
      <umod:alt_name>oxoalanine</umod:alt_name>
      <umod:xref>
        <umod:text>AA0183</umod:text>
        <umod:source>RESID</umod:source>
        <umod:url></umod:url>
      </umod:xref>
      <umod:xref>
        <umod:text>Berlett, Barbara S.; Stadtman, Earl R. Journal of Biological Chemistry (1997), 272(33), 20313-20316.</umod:text>
        <umod:source>Journal</umod:source>
        <umod:url></umod:url>
      </umod:xref>
      <umod:xref>
        <umod:text>AA0185</umod:text>
        <umod:source>RESID</umod:source>
        <umod:url></umod:url>
      </umod:xref>
      <umod:xref>
        <umod:text>9252331</umod:text>
        <umod:source>PubMed PMID</umod:source>
        <umod:url></umod:url>
      </umod:xref>
      <umod:xref>
        <umod:text>AA0365</umod:text>
        <umod:source>RESID</umod:source>
        <umod:url></umod:url>
      </umod:xref>
      <umod:xref>
        <umod:text>OXOAS</umod:text>
        <umod:source>FindMod</umod:source>
        <umod:url></umod:url>
      </umod:xref>
      <umod:xref>
        <umod:text>DHY</umod:text>
        <umod:source>FindMod</umod:source>
        <umod:url></umod:url>
      </umod:xref>
      <umod:xref>
        <umod:text>15705169</umod:text>
        <umod:source>PubMed PMID</umod:source>
        <umod:url></umod:url>
      </umod:xref>
    </umod:mod>
    <umod:mod approved="true" date_time_modified="2009-03-13 16:04:03" date_time_posted="2005-10-11 20:29:10" full_name="oxoalanine" group_of_poster="admin" title="Cys->Oxoalanine" username_of_poster="unimod">
      <umod:specificity classification="Post-translational" hidden="true" position="Anywhere" site="C" spec_group="1"/>
      <umod:delta avge_mass="-18.0815" composition="H(-2) O S(-1)" mono_mass="-17.992806">
        <umod:element number="-2" symbol="H"/>
        <umod:element number="1" symbol="O"/>
        <umod:element number="-1" symbol="S"/>
      </umod:delta>
      <umod:alt_name>formylglycine</umod:alt_name>
      <umod:xref>
        <umod:text>AA0185</umod:text>
        <umod:source>RESID</umod:source>
        <umod:url></umod:url>
      </umod:xref>
      <umod:xref>
        <umod:text>OXOAC</umod:text>
        <umod:source>FindMod</umod:source>
        <umod:url></umod:url>
      </umod:xref>
      <umod:xref>
        <umod:text>Dierks T, Miech C, Hummerjohann J, Schmidt B, Kertesz MA, von Figura K. Posttranslational formation of formylglycine in prokaryotic sulfatases by modification of either cysteine or serine. J. Biol. Chem. 1998; 273: 25 560</umod:text>
        <umod:source>Journal</umod:source>
        <umod:url></umod:url>
      </umod:xref>
      <umod:xref>
        <umod:text>18722427</umod:text>
        <umod:source>PubMed PMID</umod:source>
        <umod:url></umod:url>
      </umod:xref>
      <umod:xref>
        <umod:text>17450134</umod:text>
        <umod:source>PubMed PMID</umod:source>
        <umod:url></umod:url>
      </umod:xref>
    </umod:mod>
    <umod:mod approved="true" date_time_modified="2006-10-13 17:18:52" date_time_posted="2005-10-11 20:34:16" full_name="lactic acid from N-term Ser" group_of_poster="admin" title="Ser->LacticAcid" username_of_poster="unimod">
      <umod:specificity classification="Post-translational" hidden="true" position="Protein N-term" site="S" spec_group="1"/>
      <umod:delta avge_mass="-15.0146" composition="H(-1) N(-1)" mono_mass="-15.010899">
        <umod:element number="-1" symbol="H"/>
        <umod:element number="-1" symbol="N"/>
      </umod:delta>
      <umod:xref>
        <umod:text>AA0186</umod:text>
        <umod:source>RESID</umod:source>
        <umod:url></umod:url>
      </umod:xref>
    </umod:mod>
    <umod:mod approved="false" date_time_modified="2006-10-17 13:49:07" date_time_posted="2005-10-18 15:17:59" full_name="diglutamyl" group_of_poster="users" title="GluGlu" username_of_poster="vcavett">
      <umod:specificity classification="Post-translational" hidden="true" position="Anywhere" site="E" spec_group="2"/>
      <umod:specificity classification="Post-translational" hidden="true" position="Protein C-term" site="C-term" spec_group="1"/>
      <umod:delta avge_mass="258.2280" composition="H(14) C(10) N(2) O(6)" mono_mass="258.085186">
        <umod:element number="14" symbol="H"/>
        <umod:element number="10" symbol="C"/>
        <umod:element number="2" symbol="N"/>
        <umod:element number="6" symbol="O"/>
      </umod:delta>
      <umod:xref>
        <umod:text>J. Biol. Chem., Vol. 277, Issue 48, 46140-46144, November 29, 2002</umod:text>
        <umod:source>Journal</umod:source>
        <umod:url></umod:url>
      </umod:xref>
      <umod:xref>
        <umod:text>12356754</umod:text>
        <umod:source>PubMed PMID</umod:source>
        <umod:url></umod:url>
      </umod:xref>
    </umod:mod>
    <umod:mod approved="true" date_time_modified="2006-10-16 15:53:49" date_time_posted="2005-10-11 21:34:01" full_name="AMP binding site" group_of_poster="admin" title="Phosphoadenosine" username_of_poster="unimod">
      <umod:specificity classification="Post-translational" hidden="true" position="Anywhere" site="H" spec_group="4"/>
      <umod:specificity classification="Post-translational" hidden="true" position="Anywhere" site="T" spec_group="3"/>
      <umod:specificity classification="Post-translational" hidden="true" position="Anywhere" site="K" spec_group="2"/>
      <umod:specificity classification="Post-translational" hidden="true" position="Anywhere" site="Y" spec_group="1"/>
      <umod:delta avge_mass="329.2059" composition="H(12) C(10) N(5) O(6) P" mono_mass="329.052520">
        <umod:element number="12" symbol="H"/>
        <umod:element number="10" symbol="C"/>
        <umod:element number="5" symbol="N"/>
        <umod:element number="6" symbol="O"/>
        <umod:element number="1" symbol="P"/>
      </umod:delta>
      <umod:xref>
        <umod:text>AA0371</umod:text>
        <umod:source>RESID</umod:source>
        <umod:url></umod:url>
      </umod:xref>
      <umod:xref>
        <umod:text>AA0227</umod:text>
        <umod:source>RESID</umod:source>
        <umod:url></umod:url>
      </umod:xref>
      <umod:xref>
        <umod:text>AA0203</umod:text>
        <umod:source>RESID</umod:source>
        <umod:url></umod:url>
      </umod:xref>
      <umod:xref>
        <umod:text>AA0267</umod:text>
        <umod:source>RESID</umod:source>
        <umod:url></umod:url>
      </umod:xref>
    </umod:mod>
    <umod:mod approved="false" date_time_modified="2006-10-17 13:48:54" date_time_posted="2005-10-18 15:07:18" full_name="monoglutamyl" group_of_poster="users" title="Glu" username_of_poster="vcavett">
      <umod:specificity classification="Post-translational" hidden="true" position="Anywhere" site="E" spec_group="2"/>
      <umod:specificity classification="Chemical derivative" hidden="true" position="Protein C-term" site="C-term" spec_group="1"/>
      <umod:delta avge_mass="129.1140" composition="H(7) C(5) N O(3)" mono_mass="129.042593">
        <umod:element number="7" symbol="H"/>
        <umod:element number="5" symbol="C"/>
        <umod:element number="1" symbol="N"/>
        <umod:element number="3" symbol="O"/>
      </umod:delta>
      <umod:xref>
        <umod:text>12356754</umod:text>
        <umod:source>PubMed PMID</umod:source>
        <umod:url></umod:url>
      </umod:xref>
      <umod:xref>
        <umod:text>J. Biol. Chem., Vol. 277, Issue 48, 46140-46144, November 29, 2002</umod:text>
        <umod:source>Journal</umod:source>
        <umod:url></umod:url>
      </umod:xref>
    </umod:mod>
    <umod:mod approved="true" date_time_modified="2006-10-16 14:02:07" date_time_posted="2005-10-11 21:40:43" full_name="hydroxycinnamyl" group_of_poster="admin" title="Hydroxycinnamyl" username_of_poster="unimod">
      <umod:specificity classification="Post-translational" hidden="true" position="Anywhere" site="C" spec_group="1"/>
      <umod:delta avge_mass="146.1427" composition="H(6) C(9) O(2)" mono_mass="146.036779">
        <umod:element number="6" symbol="H"/>
        <umod:element number="9" symbol="C"/>
        <umod:element number="2" symbol="O"/>
      </umod:delta>
      <umod:xref>
        <umod:text>AA0207</umod:text>
        <umod:source>RESID</umod:source>
        <umod:url></umod:url>
      </umod:xref>
    </umod:mod>
    <umod:mod approved="true" date_time_modified="2006-10-16 14:03:02" date_time_posted="2005-10-11 21:57:16" full_name="glycosyl-L-hydroxyproline" group_of_poster="admin" title="Glycosyl" username_of_poster="unimod">
      <umod:specificity classification="O-linked glycosylation" hidden="true" position="Anywhere" site="P" spec_group="1"/>
      <umod:delta avge_mass="148.1140" composition="H(8) C(5) O(5)" mono_mass="148.037173">
        <umod:element number="8" symbol="H"/>
        <umod:element number="5" symbol="C"/>
        <umod:element number="5" symbol="O"/>
      </umod:delta>
      <umod:xref>
        <umod:text>AA0212</umod:text>
        <umod:source>RESID</umod:source>
        <umod:url></umod:url>
      </umod:xref>
    </umod:mod>
    <umod:mod approved="true" date_time_modified="2006-10-16 16:57:46" date_time_posted="2005-10-11 22:09:45" full_name="flavin mononucleotide" group_of_poster="admin" title="FMNH" username_of_poster="unimod">
      <umod:specificity classification="Post-translational" hidden="true" position="Anywhere" site="H" spec_group="2"/>
      <umod:specificity classification="Post-translational" hidden="true" position="Anywhere" site="C" spec_group="1"/>
      <umod:delta avge_mass="454.3279" composition="H(19) C(17) N(4) O(9) P" mono_mass="454.088965">
        <umod:element number="19" symbol="H"/>
        <umod:element number="17" symbol="C"/>
        <umod:element number="4" symbol="N"/>
        <umod:element number="9" symbol="O"/>
        <umod:element number="1" symbol="P"/>
      </umod:delta>
      <umod:xref>
        <umod:text>AA0353</umod:text>
        <umod:source>RESID</umod:source>
        <umod:url></umod:url>
      </umod:xref>
      <umod:xref>
        <umod:text>AA0220</umod:text>
        <umod:source>RESID</umod:source>
        <umod:url></umod:url>
      </umod:xref>
      <umod:xref>
        <umod:text>AA0352</umod:text>
        <umod:source>RESID</umod:source>
        <umod:url></umod:url>
      </umod:xref>
      <umod:xref>
        <umod:text>FMNH</umod:text>
        <umod:source>FindMod</umod:source>
        <umod:url></umod:url>
      </umod:xref>
    </umod:mod>
    <umod:mod approved="true" date_time_modified="2006-10-16 17:10:59" date_time_posted="2005-10-11 22:15:37" full_name="S-diphytanylglycerol diether" group_of_poster="admin" title="Archaeol" username_of_poster="unimod">
      <umod:specificity classification="Post-translational" hidden="true" position="Anywhere" site="C" spec_group="1"/>
      <umod:delta avge_mass="635.1417" composition="H(86) C(43) O(2)" mono_mass="634.662782">
        <umod:element number="86" symbol="H"/>
        <umod:element number="43" symbol="C"/>
        <umod:element number="2" symbol="O"/>
      </umod:delta>
      <umod:xref>
        <umod:text>AA0223</umod:text>
        <umod:source>RESID</umod:source>
        <umod:url></umod:url>
      </umod:xref>
      <umod:xref>
        <umod:text>ARCH</umod:text>
        <umod:source>FindMod</umod:source>
        <umod:url></umod:url>
      </umod:xref>
    </umod:mod>
    <umod:mod approved="true" date_time_modified="2006-10-16 12:48:08" date_time_posted="2005-10-14 21:13:16" full_name="phenyl isocyanate" group_of_poster="users" title="Phenylisocyanate" username_of_poster="TING">
      <umod:specificity classification="Chemical derivative" hidden="true" position="Any N-term" site="N-term" spec_group="1"/>
      <umod:delta avge_mass="119.1207" composition="H(5) C(7) N O" mono_mass="119.037114">
        <umod:element number="5" symbol="H"/>
        <umod:element number="7" symbol="C"/>
        <umod:element number="1" symbol="N"/>
        <umod:element number="1" symbol="O"/>
      </umod:delta>
    </umod:mod>
    <umod:mod approved="true" date_time_modified="2006-10-16 13:35:26" date_time_posted="2005-10-14 21:16:11" full_name="d5-phenyl isocyanate" group_of_poster="users" title="Phenylisocyanate:2H(5)" username_of_poster="TING">
      <umod:specificity classification="Chemical derivative" hidden="true" position="Any N-term" site="N-term" spec_group="1"/>
      <umod:delta avge_mass="124.1515" composition="2H(5) C(7) N O" mono_mass="124.068498">
        <umod:element number="5" symbol="2H"/>
        <umod:element number="7" symbol="C"/>
        <umod:element number="1" symbol="N"/>
        <umod:element number="1" symbol="O"/>
      </umod:delta>
    </umod:mod>
    <umod:mod approved="true" date_time_modified="2006-10-16 16:01:42" date_time_posted="2005-10-15 15:50:03" full_name="phospho-guanosine" group_of_poster="admin" title="Phosphoguanosine" username_of_poster="unimod">
      <umod:specificity classification="Post-translational" hidden="true" position="Anywhere" site="H" spec_group="2"/>
      <umod:specificity classification="Post-translational" hidden="true" position="Anywhere" site="K" spec_group="1"/>
      <umod:delta avge_mass="345.2053" composition="H(12) C(10) N(5) O(7) P" mono_mass="345.047435">
        <umod:element number="12" symbol="H"/>
        <umod:element number="10" symbol="C"/>
        <umod:element number="5" symbol="N"/>
        <umod:element number="7" symbol="O"/>
        <umod:element number="1" symbol="P"/>
      </umod:delta>
      <umod:xref>
        <umod:text>AA0325</umod:text>
        <umod:source>RESID</umod:source>
        <umod:url></umod:url>
      </umod:xref>
      <umod:xref>
        <umod:text>AA0228</umod:text>
        <umod:source>RESID</umod:source>
        <umod:url></umod:url>
      </umod:xref>
    </umod:mod>
    <umod:mod approved="true" date_time_modified="2006-10-15 18:04:18" date_time_posted="2005-10-15 16:12:56" full_name="hydroxymethyl" group_of_poster="admin" title="Hydroxymethyl" username_of_poster="unimod">
      <umod:specificity classification="Post-translational" hidden="true" position="Anywhere" site="N" spec_group="1"/>
      <umod:delta avge_mass="30.0260" composition="H(2) C O" mono_mass="30.010565">
        <umod:element number="2" symbol="H"/>
        <umod:element number="1" symbol="C"/>
        <umod:element number="1" symbol="O"/>
      </umod:delta>
      <umod:xref>
        <umod:text>AA0236</umod:text>
        <umod:source>RESID</umod:source>
        <umod:url></umod:url>
      </umod:xref>
    </umod:mod>
    <umod:mod approved="true" date_time_modified="2006-10-17 11:44:58" date_time_posted="2005-10-15 16:27:56" full_name="L-selenocysteinyl molybdenum bis(molybdopterin guanine dinucleotide)" group_of_poster="admin" title="MolybdopterinGD+Delta:S(-1)Se(1)" username_of_poster="unimod">
      <umod:specificity classification="Post-translational" hidden="true" position="Anywhere" site="C" spec_group="1"/>
      <umod:delta avge_mass="1618.9096" composition="H(47) C(40) N(20) O(26) P(4) S(3) Se Mo" mono_mass="1620.930224">
        <umod:element number="47" symbol="H"/>
        <umod:element number="40" symbol="C"/>
        <umod:element number="20" symbol="N"/>
        <umod:element number="26" symbol="O"/>
        <umod:element number="4" symbol="P"/>
        <umod:element number="3" symbol="S"/>
        <umod:element number="1" symbol="Se"/>
        <umod:element number="1" symbol="Mo"/>
      </umod:delta>
      <umod:xref>
        <umod:text>AA0248</umod:text>
        <umod:source>RESID</umod:source>
        <umod:url></umod:url>
      </umod:xref>
    </umod:mod>
    <umod:mod approved="true" date_time_modified="2006-11-14 10:37:01" date_time_posted="2005-10-15 16:33:24" full_name="dipyrrolylmethanemethyl" group_of_poster="admin" title="Dipyrrolylmethanemethyl" username_of_poster="unimod">
      <umod:specificity classification="Post-translational" hidden="true" position="Anywhere" site="C" spec_group="1"/>
      <umod:delta avge_mass="418.3973" composition="H(22) C(20) N(2) O(8)" mono_mass="418.137616">
        <umod:element number="22" symbol="H"/>
        <umod:element number="20" symbol="C"/>
        <umod:element number="2" symbol="N"/>
        <umod:element number="8" symbol="O"/>
      </umod:delta>
      <umod:xref>
        <umod:text>AA0252</umod:text>
        <umod:source>RESID</umod:source>
        <umod:url></umod:url>
      </umod:xref>
    </umod:mod>
    <umod:mod approved="true" date_time_modified="2006-10-16 15:52:11" date_time_posted="2005-10-15 16:38:18" full_name="uridine phosphodiester" group_of_poster="admin" title="PhosphoUridine" username_of_poster="unimod">
      <umod:specificity classification="Post-translational" hidden="true" position="Anywhere" site="H" spec_group="2"/>
      <umod:specificity classification="Post-translational" hidden="true" position="Anywhere" site="Y" spec_group="1"/>
      <umod:delta avge_mass="306.1660" composition="H(11) C(9) N(2) O(8) P" mono_mass="306.025302">
        <umod:element number="11" symbol="H"/>
        <umod:element number="9" symbol="C"/>
        <umod:element number="2" symbol="N"/>
        <umod:element number="8" symbol="O"/>
        <umod:element number="1" symbol="P"/>
      </umod:delta>
      <umod:xref>
        <umod:text>AA0256</umod:text>
        <umod:source>RESID</umod:source>
        <umod:url></umod:url>
      </umod:xref>
    </umod:mod>
    <umod:mod approved="true" date_time_modified="2006-10-16 14:03:40" date_time_posted="2005-10-15 17:02:51" full_name="glycerophospho" group_of_poster="admin" title="Glycerophospho" username_of_poster="unimod">
      <umod:specificity classification="Post-translational" hidden="true" position="Anywhere" site="S" spec_group="1"/>
      <umod:delta avge_mass="154.0584" composition="H(7) C(3) O(5) P" mono_mass="154.003110">
        <umod:element number="7" symbol="H"/>
        <umod:element number="3" symbol="C"/>
        <umod:element number="5" symbol="O"/>
        <umod:element number="1" symbol="P"/>
      </umod:delta>
      <umod:xref>
        <umod:text>AA0264</umod:text>
        <umod:source>RESID</umod:source>
        <umod:url></umod:url>
      </umod:xref>
    </umod:mod>
    <umod:mod approved="true" date_time_modified="2006-10-14 10:59:20" date_time_posted="2005-10-15 17:08:53" full_name="thiocarboxylic acid" group_of_poster="admin" title="Carboxy->Thiocarboxy" username_of_poster="unimod">
      <umod:specificity classification="Post-translational" hidden="true" position="Protein C-term" site="G" spec_group="1"/>
      <umod:delta avge_mass="16.0656" composition="O(-1) S" mono_mass="15.977156">
        <umod:element number="-1" symbol="O"/>
        <umod:element number="1" symbol="S"/>
      </umod:delta>
      <umod:xref>
        <umod:text>THIOG</umod:text>
        <umod:source>FindMod</umod:source>
        <umod:url></umod:url>
      </umod:xref>
      <umod:xref>
        <umod:text>AA0265</umod:text>
        <umod:source>RESID</umod:source>
        <umod:url></umod:url>
      </umod:xref>
    </umod:mod>
    <umod:mod approved="true" date_time_modified="2010-02-14 11:06:23" date_time_posted="2005-10-15 17:22:45" full_name="persulfide" group_of_poster="admin" title="Sulfide" username_of_poster="unimod">
      <umod:specificity classification="Post-translational" hidden="true" position="Anywhere" site="C" spec_group="1"/>
      <umod:specificity classification="Post-translational" hidden="true" position="Anywhere" site="D" spec_group="2">
        <umod:misc_notes>beta-thiolation</umod:misc_notes>
      </umod:specificity>
      <umod:delta avge_mass="32.0650" composition="S" mono_mass="31.972071">
        <umod:element number="1" symbol="S"/>
      </umod:delta>
      <umod:xref>
        <umod:text>AA0269</umod:text>
        <umod:source>RESID</umod:source>
        <umod:url></umod:url>
      </umod:xref>
      <umod:xref>
        <umod:text>CYSP</umod:text>
        <umod:source>FindMod</umod:source>
        <umod:url></umod:url>
      </umod:xref>
    </umod:mod>
    <umod:mod approved="true" date_time_modified="2006-10-16 10:35:08" date_time_posted="2005-10-15 17:30:48" full_name="N-pyruvic acid 2-iminyl" group_of_poster="admin" title="PyruvicAcidIminyl" username_of_poster="unimod">
      <umod:specificity classification="Post-translational" hidden="true" position="Anywhere" site="K" spec_group="3"/>
      <umod:specificity classification="Post-translational" hidden="true" position="Protein N-term" site="V" spec_group="2"/>
      <umod:specificity classification="Post-translational" hidden="true" position="Protein N-term" site="C" spec_group="1"/>
      <umod:delta avge_mass="70.0468" composition="H(2) C(3) O(2)" mono_mass="70.005479">
        <umod:element number="2" symbol="H"/>
        <umod:element number="3" symbol="C"/>
        <umod:element number="2" symbol="O"/>
      </umod:delta>
      <umod:xref>
        <umod:text>AA0287</umod:text>
        <umod:source>RESID</umod:source>
        <umod:url></umod:url>
      </umod:xref>
      <umod:xref>
        <umod:text>AA0274</umod:text>
        <umod:source>RESID</umod:source>
        <umod:url></umod:url>
      </umod:xref>
      <umod:xref>
        <umod:text>AA0275</umod:text>
        <umod:source>RESID</umod:source>
        <umod:url></umod:url>
      </umod:xref>
    </umod:mod>
    <umod:mod approved="true" date_time_modified="2006-10-16 11:14:44" date_time_posted="2005-10-15 17:49:48" full_name="selenyl" group_of_poster="admin" title="Delta:Se(1)" username_of_poster="unimod">
      <umod:specificity classification="Post-translational" hidden="true" position="Anywhere" site="C" spec_group="1"/>
      <umod:delta avge_mass="78.9600" composition="Se" mono_mass="79.916520">
        <umod:element number="1" symbol="Se"/>
      </umod:delta>
      <umod:xref>
        <umod:text>AA0277</umod:text>
        <umod:source>RESID</umod:source>
        <umod:url></umod:url>
      </umod:xref>
    </umod:mod>
    <umod:mod approved="true" date_time_modified="2006-10-17 11:44:28" date_time_posted="2005-10-15 17:53:48" full_name="molybdenum bis(molybdopterin guanine dinucleotide)" group_of_poster="admin" title="MolybdopterinGD" username_of_poster="unimod">
      <umod:specificity classification="Post-translational" hidden="true" position="Anywhere" site="D" spec_group="2"/>
      <umod:specificity classification="Post-translational" hidden="true" position="Anywhere" site="C" spec_group="1"/>
      <umod:delta avge_mass="1572.0146" composition="H(47) C(40) N(20) O(26) P(4) S(4) Mo" mono_mass="1572.985775">
        <umod:element number="47" symbol="H"/>
        <umod:element number="40" symbol="C"/>
        <umod:element number="20" symbol="N"/>
        <umod:element number="26" symbol="O"/>
        <umod:element number="4" symbol="P"/>
        <umod:element number="4" symbol="S"/>
        <umod:element number="1" symbol="Mo"/>
      </umod:delta>
      <umod:xref>
        <umod:text>AA0281</umod:text>
        <umod:source>RESID</umod:source>
        <umod:url></umod:url>
      </umod:xref>
      <umod:xref>
        <umod:text>AA0375</umod:text>
        <umod:source>RESID</umod:source>
        <umod:url></umod:url>
      </umod:xref>
    </umod:mod>
    <umod:mod approved="true" date_time_modified="2006-10-15 18:19:52" date_time_posted="2005-10-15 17:59:33" full_name="dihydroxy" group_of_poster="admin" title="Dioxidation" username_of_poster="unimod">
      <umod:specificity classification="Post-translational" hidden="true" position="Anywhere" site="Y" spec_group="7">
        <umod:misc_notes>trihydroxyphenylalanine</umod:misc_notes>
      </umod:specificity>
      <umod:specificity classification="Chemical derivative" hidden="true" position="Anywhere" site="W" spec_group="6">
        <umod:misc_notes>tryptophan oxidation to formylkynurenin</umod:misc_notes>
      </umod:specificity>
      <umod:specificity classification="Chemical derivative" hidden="true" position="Anywhere" site="F" spec_group="5">
        <umod:misc_notes>phenylalanine oxidation to dihydroxyphenylalanine</umod:misc_notes>
      </umod:specificity>
      <umod:specificity classification="Post-translational" hidden="false" position="Anywhere" site="M" spec_group="4">
        <umod:misc_notes>Sulphone</umod:misc_notes>
      </umod:specificity>
      <umod:specificity classification="Post-translational" hidden="true" position="Anywhere" site="R" spec_group="2"/>
      <umod:specificity classification="Post-translational" hidden="true" position="Anywhere" site="K" spec_group="3"/>
      <umod:specificity classification="Post-translational" hidden="true" position="Anywhere" site="P" spec_group="1"/>
      <umod:specificity classification="Post-translational" hidden="true" position="Anywhere" site="C" spec_group="8">
        <umod:misc_notes>sulfinic acid</umod:misc_notes>
      </umod:specificity>
      <umod:delta avge_mass="31.9988" composition="O(2)" mono_mass="31.989829">
        <umod:element number="2" symbol="O"/>
      </umod:delta>
      <umod:xref>
        <umod:text>12686488</umod:text>
        <umod:source>PubMed PMID</umod:source>
        <umod:url></umod:url>
      </umod:xref>
      <umod:xref>
        <umod:text>AA0262</umod:text>
        <umod:source>RESID</umod:source>
        <umod:url></umod:url>
      </umod:xref>
      <umod:xref>
        <umod:text>CSIA</umod:text>
        <umod:source>FindMod</umod:source>
        <umod:url></umod:url>
      </umod:xref>
      <umod:xref>
        <umod:text>MSONE</umod:text>
        <umod:source>FindMod</umod:source>
        <umod:url></umod:url>
      </umod:xref>
      <umod:xref>
        <umod:text>DIHYDR</umod:text>
        <umod:source>FindMod</umod:source>
        <umod:url></umod:url>
      </umod:xref>
      <umod:xref>
        <umod:text>9252331</umod:text>
        <umod:source>PubMed PMID</umod:source>
        <umod:url></umod:url>
      </umod:xref>
      <umod:xref>
        <umod:text>AA0251</umod:text>
        <umod:source>RESID</umod:source>
        <umod:url></umod:url>
      </umod:xref>
      <umod:xref>
        <umod:text>AA0370</umod:text>
        <umod:source>RESID</umod:source>
        <umod:url></umod:url>
      </umod:xref>
      <umod:xref>
        <umod:text>Berlett, Barbara S.; Stadtman, Earl R. Journal of Biological Chemistry (1997), 272(33), 20313-20316.</umod:text>
        <umod:source>Journal</umod:source>
        <umod:url></umod:url>
      </umod:xref>
      <umod:xref>
        <umod:text>AA0282</umod:text>
        <umod:source>RESID</umod:source>
        <umod:url></umod:url>
      </umod:xref>
      <umod:xref>
        <umod:text>AA0369</umod:text>
        <umod:source>RESID</umod:source>
        <umod:url></umod:url>
      </umod:xref>
      <umod:xref>
        <umod:text>AA0263</umod:text>
        <umod:source>RESID</umod:source>
        <umod:url></umod:url>
      </umod:xref>
      <umod:xref>
        <umod:text>Hyun Ae Woo, et. al., Science Vol. 300. no. 5619, pp. 653 - 656</umod:text>
        <umod:source>Journal</umod:source>
        <umod:url></umod:url>
      </umod:xref>
    </umod:mod>
    <umod:mod approved="true" date_time_modified="2006-10-16 13:38:44" date_time_posted="2005-10-15 18:04:46" full_name="octanoyl" group_of_poster="admin" title="Octanoyl" username_of_poster="unimod">
      <umod:specificity classification="Post-translational" hidden="true" position="Anywhere" site="T" spec_group="2"/>
      <umod:specificity classification="Post-translational" hidden="true" position="Anywhere" site="S" spec_group="1"/>
      <umod:delta avge_mass="126.1962" composition="H(14) C(8) O" mono_mass="126.104465">
        <umod:element number="14" symbol="H"/>
        <umod:element number="8" symbol="C"/>
        <umod:element number="1" symbol="O"/>
      </umod:delta>
      <umod:xref>
        <umod:text>AA0386</umod:text>
        <umod:source>RESID</umod:source>
        <umod:url></umod:url>
      </umod:xref>
      <umod:xref>
        <umod:text>AA0290</umod:text>
        <umod:source>RESID</umod:source>
        <umod:url></umod:url>
      </umod:xref>
      <umod:xref>
        <umod:text>OCTA</umod:text>
        <umod:source>FindMod</umod:source>
        <umod:url></umod:url>
      </umod:xref>
    </umod:mod>
    <umod:mod approved="true" date_time_modified="2006-10-16 15:48:40" date_time_posted="2005-10-15 18:15:16" full_name="N-acetylglucosamine-1-phosphoryl" group_of_poster="admin" title="PhosphoHexNAc" username_of_poster="unimod">
      <umod:specificity classification="Other glycosylation" hidden="true" position="Anywhere" site="S" spec_group="1"/>
      <umod:delta avge_mass="283.1724" composition="H O(3) P HexNAc" mono_mass="283.045704">
        <umod:element number="14" symbol="H"/>
        <umod:element number="8" symbol="C"/>
        <umod:element number="1" symbol="N"/>
        <umod:element number="8" symbol="O"/>
        <umod:element number="1" symbol="P"/>
      </umod:delta>
      <umod:xref>
        <umod:text>AA0296</umod:text>
        <umod:source>RESID</umod:source>
        <umod:url></umod:url>
      </umod:xref>
    </umod:mod>
    <umod:mod approved="true" date_time_modified="2006-10-16 15:48:55" date_time_posted="2005-10-15 18:18:51" full_name="phosphoglycosyl-D-mannose-1-phosphoryl" group_of_poster="admin" title="PhosphoHex" username_of_poster="unimod">
      <umod:specificity classification="Other glycosylation" hidden="true" position="Anywhere" site="S" spec_group="1"/>
      <umod:delta avge_mass="242.1205" composition="H O(3) P Hex" mono_mass="242.019154">
        <umod:element number="11" symbol="H"/>
        <umod:element number="6" symbol="C"/>
        <umod:element number="8" symbol="O"/>
        <umod:element number="1" symbol="P"/>
      </umod:delta>
      <umod:xref>
        <umod:text>AA0297</umod:text>
        <umod:source>RESID</umod:source>
        <umod:url></umod:url>
      </umod:xref>
    </umod:mod>
    <umod:mod approved="true" date_time_modified="2009-06-21 21:18:50" date_time_posted="2005-10-15 19:57:30" full_name="palmitoleyl" group_of_poster="admin" title="Palmitoleyl" username_of_poster="unimod">
      <umod:specificity classification="Post-translational" hidden="true" position="Anywhere" site="C" spec_group="1"/>
      <umod:specificity classification="Post-translational" hidden="true" position="Anywhere" site="S" spec_group="2"/>
      <umod:specificity classification="Pre-translational" hidden="true" position="Anywhere" site="T" spec_group="3"/>
      <umod:delta avge_mass="236.3929" composition="H(28) C(16) O" mono_mass="236.214016">
        <umod:element number="28" symbol="H"/>
        <umod:element number="16" symbol="C"/>
        <umod:element number="1" symbol="O"/>
      </umod:delta>
      <umod:xref>
        <umod:text>AA0308</umod:text>
        <umod:source>RESID</umod:source>
        <umod:url></umod:url>
      </umod:xref>
      <umod:xref>
        <umod:text>PALE</umod:text>
        <umod:source>FindMod</umod:source>
        <umod:url></umod:url>
      </umod:xref>
      <umod:xref>
        <umod:text>17141155</umod:text>
        <umod:source>PubMed PMID</umod:source>
        <umod:url></umod:url>
      </umod:xref>
    </umod:mod>
    <umod:mod approved="true" date_time_modified="2006-10-16 16:36:21" date_time_posted="2005-10-15 20:00:10" full_name="cholesterol ester" group_of_poster="admin" title="Cholesterol" username_of_poster="unimod">
      <umod:specificity classification="Post-translational" hidden="true" position="Protein C-term" site="C-term" spec_group="1"/>
      <umod:delta avge_mass="368.6383" composition="H(44) C(27)" mono_mass="368.344302">
        <umod:element number="44" symbol="H"/>
        <umod:element number="27" symbol="C"/>
      </umod:delta>
      <umod:xref>
        <umod:text>AA0309</umod:text>
        <umod:source>RESID</umod:source>
        <umod:url></umod:url>
      </umod:xref>
      <umod:xref>
        <umod:text>CHOL</umod:text>
        <umod:source>FindMod</umod:source>
        <umod:url></umod:url>
      </umod:xref>
    </umod:mod>
    <umod:mod approved="true" date_time_modified="2006-10-16 15:46:50" date_time_posted="2005-10-15 20:05:19" full_name="3,4-didehydroretinylidene" group_of_poster="admin" title="Didehydroretinylidene" username_of_poster="unimod">
      <umod:specificity classification="Post-translational" hidden="true" position="Anywhere" site="K" spec_group="1"/>
      <umod:delta avge_mass="264.4046" composition="H(24) C(20)" mono_mass="264.187801">
        <umod:element number="24" symbol="H"/>
        <umod:element number="20" symbol="C"/>
      </umod:delta>
      <umod:xref>
        <umod:text>AA0312</umod:text>
        <umod:source>RESID</umod:source>
        <umod:url></umod:url>
      </umod:xref>
    </umod:mod>
    <umod:mod approved="true" date_time_modified="2006-10-16 15:49:28" date_time_posted="2005-10-15 20:08:49" full_name="cis-14-hydroxy-10,13-dioxo-7-heptadecenoic ester" group_of_poster="admin" title="CHDH" username_of_poster="unimod">
      <umod:specificity classification="Post-translational" hidden="true" position="Anywhere" site="D" spec_group="1"/>
      <umod:delta avge_mass="294.3859" composition="H(26) C(17) O(4)" mono_mass="294.183109">
        <umod:element number="26" symbol="H"/>
        <umod:element number="17" symbol="C"/>
        <umod:element number="4" symbol="O"/>
      </umod:delta>
      <umod:xref>
        <umod:text>AA0316</umod:text>
        <umod:source>RESID</umod:source>
        <umod:url></umod:url>
      </umod:xref>
      <umod:xref>
        <umod:text>CHDH</umod:text>
        <umod:source>FindMod</umod:source>
        <umod:url></umod:url>
      </umod:xref>
    </umod:mod>
    <umod:mod approved="true" date_time_modified="2006-10-16 13:37:33" date_time_posted="2005-10-15 20:21:00" full_name="4-methyl-delta-1-pyrroline-5-carboxyl" group_of_poster="admin" title="Methylpyrroline" username_of_poster="unimod">
      <umod:specificity classification="Post-translational" hidden="true" position="Anywhere" site="K" spec_group="1"/>
      <umod:delta avge_mass="109.1259" composition="H(7) C(6) N O" mono_mass="109.052764">
        <umod:element number="7" symbol="H"/>
        <umod:element number="6" symbol="C"/>
        <umod:element number="1" symbol="N"/>
        <umod:element number="1" symbol="O"/>
      </umod:delta>
      <umod:xref>
        <umod:text>AA0321</umod:text>
        <umod:source>RESID</umod:source>
        <umod:url></umod:url>
      </umod:xref>
      <umod:xref>
        <umod:text>PYRK</umod:text>
        <umod:source>FindMod</umod:source>
        <umod:url></umod:url>
      </umod:xref>
    </umod:mod>
    <umod:mod approved="true" date_time_modified="2006-10-16 17:10:10" date_time_posted="2005-10-15 20:29:16" full_name="hydroxyheme" group_of_poster="admin" title="Hydroxyheme" username_of_poster="unimod">
      <umod:specificity classification="Post-translational" hidden="true" position="Anywhere" site="E" spec_group="1"/>
      <umod:delta avge_mass="614.4714" composition="H(30) C(34) N(4) O(4) Fe" mono_mass="614.161645">
        <umod:element number="30" symbol="H"/>
        <umod:element number="34" symbol="C"/>
        <umod:element number="4" symbol="N"/>
        <umod:element number="4" symbol="O"/>
        <umod:element number="1" symbol="Fe"/>
      </umod:delta>
      <umod:xref>
        <umod:text>AA0324</umod:text>
        <umod:source>RESID</umod:source>
        <umod:url></umod:url>
      </umod:xref>
    </umod:mod>
    <umod:mod approved="true" date_time_modified="2006-10-16 16:40:21" date_time_posted="2005-10-15 20:36:37" full_name="(3-aminopropyl)(L-aspartyl-1-amino)phosphoryl-5-adenosine" group_of_poster="admin" title="MicrocinC7" username_of_poster="unimod">
      <umod:specificity classification="Post-translational" hidden="true" position="Protein C-term" site="C-term" spec_group="1"/>
      <umod:delta avge_mass="386.3003" composition="H(19) C(13) N(6) O(6) P" mono_mass="386.110369">
        <umod:element number="19" symbol="H"/>
        <umod:element number="13" symbol="C"/>
        <umod:element number="6" symbol="N"/>
        <umod:element number="6" symbol="O"/>
        <umod:element number="1" symbol="P"/>
      </umod:delta>
      <umod:xref>
        <umod:text>AA0328</umod:text>
        <umod:source>RESID</umod:source>
        <umod:url></umod:url>
      </umod:xref>
    </umod:mod>
    <umod:mod approved="true" date_time_modified="2006-10-14 19:43:48" date_time_posted="2005-10-15 20:42:40" full_name="cyano" group_of_poster="admin" title="Cyano" username_of_poster="unimod">
      <umod:specificity classification="Post-translational" hidden="true" position="Anywhere" site="C" spec_group="1"/>
      <umod:delta avge_mass="25.0095" composition="H(-1) C N" mono_mass="24.995249">
        <umod:element number="-1" symbol="H"/>
        <umod:element number="1" symbol="C"/>
        <umod:element number="1" symbol="N"/>
      </umod:delta>
      <umod:xref>
        <umod:text>AA0333</umod:text>
        <umod:source>RESID</umod:source>
        <umod:url></umod:url>
      </umod:xref>
    </umod:mod>
    <umod:mod approved="true" date_time_modified="2006-10-16 16:01:22" date_time_posted="2005-10-15 20:46:03" full_name="hydrogenase diiron subcluster" group_of_poster="admin" title="Diironsubcluster" username_of_poster="unimod">
      <umod:specificity classification="Post-translational" hidden="true" position="Anywhere" site="C" spec_group="1"/>
      <umod:delta avge_mass="342.8760" composition="H(-1) C(5) N(2) O(5) S(2) Fe(2)" mono_mass="342.786916">
        <umod:element number="-1" symbol="H"/>
        <umod:element number="5" symbol="C"/>
        <umod:element number="2" symbol="N"/>
        <umod:element number="5" symbol="O"/>
        <umod:element number="2" symbol="S"/>
        <umod:element number="2" symbol="Fe"/>
      </umod:delta>
      <umod:xref>
        <umod:text>AA0334</umod:text>
        <umod:source>RESID</umod:source>
        <umod:url></umod:url>
      </umod:xref>
    </umod:mod>
    <umod:mod approved="true" date_time_modified="2006-10-15 19:58:03" date_time_posted="2005-10-15 20:49:10" full_name="amidino" group_of_poster="admin" title="Amidino" username_of_poster="unimod">
      <umod:specificity classification="Post-translational" hidden="true" position="Anywhere" site="C" spec_group="1"/>
      <umod:delta avge_mass="42.0400" composition="H(2) C N(2)" mono_mass="42.021798">
        <umod:element number="2" symbol="H"/>
        <umod:element number="1" symbol="C"/>
        <umod:element number="2" symbol="N"/>
      </umod:delta>
      <umod:xref>
        <umod:text>AA0335</umod:text>
        <umod:source>RESID</umod:source>
        <umod:url></umod:url>
      </umod:xref>
    </umod:mod>
    <umod:mod approved="true" date_time_modified="2006-10-16 16:47:27" date_time_posted="2005-10-15 21:11:32" full_name="O3-(riboflavin phosphoryl)" group_of_poster="admin" title="FMN" username_of_poster="unimod">
      <umod:specificity classification="Post-translational" hidden="true" position="Anywhere" site="S" spec_group="2"/>
      <umod:specificity classification="Post-translational" hidden="true" position="Anywhere" site="T" spec_group="1"/>
      <umod:delta avge_mass="438.3285" composition="H(19) C(17) N(4) O(8) P" mono_mass="438.094051">
        <umod:element number="19" symbol="H"/>
        <umod:element number="17" symbol="C"/>
        <umod:element number="4" symbol="N"/>
        <umod:element number="8" symbol="O"/>
        <umod:element number="1" symbol="P"/>
      </umod:delta>
      <umod:xref>
        <umod:text>AA0350</umod:text>
        <umod:source>RESID</umod:source>
        <umod:url></umod:url>
      </umod:xref>
      <umod:xref>
        <umod:text>AA0349</umod:text>
        <umod:source>RESID</umod:source>
        <umod:url></umod:url>
      </umod:xref>
      <umod:xref>
        <umod:text>FMN</umod:text>
        <umod:source>FindMod</umod:source>
        <umod:url></umod:url>
      </umod:xref>
    </umod:mod>
    <umod:mod approved="true" date_time_modified="2006-10-16 16:58:10" date_time_posted="2005-10-15 21:21:47" full_name="S-(4a-FMN)" group_of_poster="admin" title="FMNC" username_of_poster="unimod">
      <umod:specificity classification="Post-translational" hidden="true" position="Anywhere" site="C" spec_group="1"/>
      <umod:delta avge_mass="456.3438" composition="H(21) C(17) N(4) O(9) P" mono_mass="456.104615">
        <umod:element number="21" symbol="H"/>
        <umod:element number="17" symbol="C"/>
        <umod:element number="4" symbol="N"/>
        <umod:element number="9" symbol="O"/>
        <umod:element number="1" symbol="P"/>
      </umod:delta>
      <umod:xref>
        <umod:text>AA0351</umod:text>
        <umod:source>RESID</umod:source>
        <umod:url></umod:url>
      </umod:xref>
      <umod:xref>
        <umod:text>FMNC</umod:text>
        <umod:source>FindMod</umod:source>
        <umod:url></umod:url>
      </umod:xref>
    </umod:mod>
    <umod:mod approved="true" date_time_modified="2006-10-16 17:20:14" date_time_posted="2005-10-15 21:34:38" full_name="copper sulfido molybdopterin cytosine dinuncleotide" group_of_poster="admin" title="CuSMo" username_of_poster="unimod">
      <umod:specificity classification="Post-translational" hidden="true" position="Anywhere" site="C" spec_group="1"/>
      <umod:delta avge_mass="922.0670" composition="H(24) C(19) N(8) O(15) P(2) S(3) Cu Mo" mono_mass="922.834855">
        <umod:element number="24" symbol="H"/>
        <umod:element number="19" symbol="C"/>
        <umod:element number="8" symbol="N"/>
        <umod:element number="15" symbol="O"/>
        <umod:element number="2" symbol="P"/>
        <umod:element number="3" symbol="S"/>
        <umod:element number="1" symbol="Mo"/>
        <umod:element number="1" symbol="Cu"/>
      </umod:delta>
      <umod:xref>
        <umod:text>AA0355</umod:text>
        <umod:source>RESID</umod:source>
        <umod:url></umod:url>
      </umod:xref>
    </umod:mod>
    <umod:mod approved="true" date_time_modified="2006-10-16 10:28:02" date_time_posted="2005-10-15 21:40:08" full_name="5-hydroxy-N6,N6,N6-trimethyl" group_of_poster="admin" title="Hydroxytrimethyl" username_of_poster="unimod">
      <umod:specificity classification="Post-translational" hidden="true" position="Anywhere" site="K" spec_group="1"/>
      <umod:delta avge_mass="59.0871" composition="H(7) C(3) O" mono_mass="59.049690">
        <umod:element number="7" symbol="H"/>
        <umod:element number="3" symbol="C"/>
        <umod:element number="1" symbol="O"/>
      </umod:delta>
      <umod:xref>
        <umod:text>AA0359</umod:text>
        <umod:source>RESID</umod:source>
        <umod:url></umod:url>
      </umod:xref>
      <umod:xref>
        <umod:text>TRIMETK</umod:text>
        <umod:source>FindMod</umod:source>
        <umod:url></umod:url>
      </umod:xref>
    </umod:mod>
    <umod:mod approved="true" date_time_modified="2006-10-13 17:16:30" date_time_posted="2005-10-15 22:00:35" full_name="reduction" group_of_poster="admin" title="Deoxy" username_of_poster="unimod">
      <umod:specificity classification="Chemical derivative" hidden="true" position="Anywhere" site="T" spec_group="3">
        <umod:misc_notes>Beta elimination of O-glycosylation under alkaline conditions followed by reduction</umod:misc_notes>
      </umod:specificity>
      <umod:specificity classification="Post-translational" hidden="true" position="Anywhere" site="D" spec_group="1"/>
      <umod:specificity classification="Chemical derivative" hidden="true" position="Anywhere" site="S" spec_group="2">
        <umod:misc_notes>Beta elimination of O-glycosylation under alkaline conditions followed by reduction</umod:misc_notes>
      </umod:specificity>
      <umod:delta avge_mass="-15.9994" composition="O(-1)" mono_mass="-15.994915">
        <umod:element number="-1" symbol="O"/>
      </umod:delta>
      <umod:alt_name>Serine to Alanine</umod:alt_name>
      <umod:alt_name>Threonine to a-aminobutyrate</umod:alt_name>
      <umod:xref>
        <umod:text>AA0191</umod:text>
        <umod:source>RESID</umod:source>
        <umod:url></umod:url>
      </umod:xref>
      <umod:xref>
        <umod:text>14235557</umod:text>
        <umod:source>PubMed PMID</umod:source>
        <umod:url></umod:url>
      </umod:xref>
      <umod:xref>
        <umod:text>AA0373</umod:text>
        <umod:source>RESID</umod:source>
        <umod:url></umod:url>
      </umod:xref>
    </umod:mod>
    <umod:mod approved="true" date_time_modified="2006-10-16 17:18:24" date_time_posted="2005-10-15 22:04:46" full_name="microcin E492 siderophore ester from serine" group_of_poster="admin" title="Microcin" username_of_poster="unimod">
      <umod:specificity classification="Post-translational" hidden="true" position="Protein C-term" site="C-term" spec_group="1"/>
      <umod:delta avge_mass="831.6871" composition="H(37) C(36) N(3) O(20)" mono_mass="831.197041">
        <umod:element number="37" symbol="H"/>
        <umod:element number="36" symbol="C"/>
        <umod:element number="3" symbol="N"/>
        <umod:element number="20" symbol="O"/>
      </umod:delta>
      <umod:xref>
        <umod:text>AA0374</umod:text>
        <umod:source>RESID</umod:source>
        <umod:url></umod:url>
      </umod:xref>
    </umod:mod>
    <umod:mod approved="true" date_time_modified="2006-10-16 14:04:24" date_time_posted="2005-10-15 22:14:11" full_name="lipid" group_of_poster="admin" title="Decanoyl" username_of_poster="unimod">
      <umod:specificity classification="Post-translational" hidden="true" position="Anywhere" site="T" spec_group="2"/>
      <umod:specificity classification="Post-translational" hidden="true" position="Anywhere" site="S" spec_group="1"/>
      <umod:delta avge_mass="154.2493" composition="H(18) C(10) O" mono_mass="154.135765">
        <umod:element number="18" symbol="H"/>
        <umod:element number="10" symbol="C"/>
        <umod:element number="1" symbol="O"/>
      </umod:delta>
      <umod:xref>
        <umod:text>AA0387</umod:text>
        <umod:source>RESID</umod:source>
        <umod:url></umod:url>
      </umod:xref>
      <umod:xref>
        <umod:text>AA0385</umod:text>
        <umod:source>RESID</umod:source>
        <umod:url></umod:url>
      </umod:xref>
      <umod:xref>
        <umod:text>DECA</umod:text>
        <umod:source>FindMod</umod:source>
        <umod:url></umod:url>
      </umod:xref>
    </umod:mod>
    <umod:mod approved="false" date_time_modified="2006-10-17 14:11:11" date_time_posted="2005-10-18 15:21:01" full_name="triglutamyl" group_of_poster="users" title="GluGluGlu" username_of_poster="vcavett">
      <umod:specificity classification="Post-translational" hidden="true" position="Protein C-term" site="C-term" spec_group="1"/>
      <umod:specificity classification="Post-translational" hidden="true" position="Anywhere" site="E" spec_group="2"/>
      <umod:delta avge_mass="387.3419" composition="H(21) C(15) N(3) O(9)" mono_mass="387.127779">
        <umod:element number="21" symbol="H"/>
        <umod:element number="15" symbol="C"/>
        <umod:element number="3" symbol="N"/>
        <umod:element number="9" symbol="O"/>
      </umod:delta>
      <umod:xref>
        <umod:text>12356754</umod:text>
        <umod:source>PubMed PMID</umod:source>
        <umod:url></umod:url>
      </umod:xref>
      <umod:xref>
        <umod:text>J. Biol. Chem., Vol. 277, Issue 48, 46140-46144, November 29, 2002</umod:text>
        <umod:source>Journal</umod:source>
        <umod:url></umod:url>
      </umod:xref>
    </umod:mod>
    <umod:mod approved="false" date_time_modified="2006-10-17 14:16:56" date_time_posted="2005-10-18 15:22:24" full_name="tetraglutamyl" group_of_poster="users" title="GluGluGluGlu" username_of_poster="vcavett">
      <umod:specificity classification="Post-translational" hidden="true" position="Protein C-term" site="C-term" spec_group="1"/>
      <umod:specificity classification="Post-translational" hidden="true" position="Anywhere" site="E" spec_group="2"/>
      <umod:delta avge_mass="516.4559" composition="H(28) C(20) N(4) O(12)" mono_mass="516.170373">
        <umod:element number="28" symbol="H"/>
        <umod:element number="20" symbol="C"/>
        <umod:element number="4" symbol="N"/>
        <umod:element number="12" symbol="O"/>
      </umod:delta>
      <umod:xref>
        <umod:text>J. Biol. Chem., Vol. 277, Issue 48, 46140-46144, November 29, 2002</umod:text>
        <umod:source>Journal</umod:source>
        <umod:url></umod:url>
      </umod:xref>
      <umod:xref>
        <umod:text>12356754</umod:text>
        <umod:source>PubMed PMID</umod:source>
        <umod:url></umod:url>
      </umod:xref>
    </umod:mod>
    <umod:mod approved="true" date_time_modified="2006-10-16 14:09:11" date_time_posted="2005-11-08 18:58:20" full_name="Hexosamine" group_of_poster="users" title="HexN" username_of_poster="xyuan">
      <umod:specificity classification="N-linked glycosylation" hidden="true" position="Anywhere" site="W" spec_group="4"/>
      <umod:specificity classification="O-linked glycosylation" hidden="true" position="Anywhere" site="T" spec_group="3"/>
      <umod:specificity classification="N-linked glycosylation" hidden="true" position="Anywhere" site="N" spec_group="2"/>
      <umod:specificity classification="Synth. pep. protect. gp." hidden="true" position="Anywhere" site="K" spec_group="1"/>
      <umod:delta avge_mass="161.1558" composition="H(11) C(6) N O(4)" mono_mass="161.068808">
        <umod:element number="11" symbol="H"/>
        <umod:element number="6" symbol="C"/>
        <umod:element number="1" symbol="N"/>
        <umod:element number="4" symbol="O"/>
      </umod:delta>
      <umod:alt_name>Galactosamine</umod:alt_name>
      <umod:alt_name>Glucosamine</umod:alt_name>
    </umod:mod>
    <umod:mod approved="false" date_time_modified="2006-10-17 13:39:17" date_time_posted="2005-11-08 20:09:24" full_name="One end of crosslink attached, one end free" group_of_poster="users" title="Xlink:DMP-s" username_of_poster="mariana">
      <umod:specificity classification="Chemical derivative" hidden="true" position="Protein N-term" site="N-term" spec_group="2"/>
      <umod:specificity classification="Chemical derivative" hidden="true" position="Anywhere" site="K" spec_group="1"/>
      <umod:delta avge_mass="154.2096" composition="H(14) C(8) N(2) O" mono_mass="154.110613">
        <umod:element number="14" symbol="H"/>
        <umod:element number="8" symbol="C"/>
        <umod:element number="2" symbol="N"/>
        <umod:element number="1" symbol="O"/>
      </umod:delta>
      <umod:alt_name>Dimethyl pimelimidate</umod:alt_name>
      <umod:xref>
        <umod:text>Imidoester Cross-linkers</umod:text>
        <umod:source>Misc. URL</umod:source>
        <umod:url>http://www.piercenet.com/files/0668ss5.pdf</umod:url>
      </umod:xref>
      <umod:xref>
        <umod:text>Packman, L.C. and Perhan, R.N. (1982). Quaternary Structures the Pyruvate Dehydrogenase Multienzyme Complex of Bacillus Stearothermophilus Studies by a New Reversible Crosslinking Procedure with Bis(imidoesters). Biochem. 21, 5171-5175.</umod:text>
        <umod:source>Journal</umod:source>
        <umod:url></umod:url>
      </umod:xref>
      <umod:xref>
        <umod:text>Hand, E.S., and Jencks, W.P. (1962). Mechanism of the reaction of imidoesters with amines. J. Am. Chem. Soc. 84, 3505-3514.</umod:text>
        <umod:source>Journal</umod:source>
        <umod:url></umod:url>
      </umod:xref>
    </umod:mod>
    <umod:mod approved="false" date_time_modified="2006-10-17 13:38:09" date_time_posted="2005-11-08 20:15:20" full_name="Both ends of crosslink attached to same peptide" group_of_poster="users" title="Xlink:DMP" username_of_poster="mariana">
      <umod:specificity classification="Chemical derivative" hidden="true" position="Protein N-term" site="N-term" spec_group="2">
        <umod:misc_notes>Dimethyl pimelimidate, reaction with both ends</umod:misc_notes>
      </umod:specificity>
      <umod:specificity classification="Chemical derivative" hidden="true" position="Anywhere" site="K" spec_group="1">
        <umod:misc_notes>Dimethyl pimelimidate, reaction with both ends</umod:misc_notes>
      </umod:specificity>
      <umod:delta avge_mass="122.1677" composition="H(10) C(7) N(2)" mono_mass="122.084398">
        <umod:element number="10" symbol="H"/>
        <umod:element number="7" symbol="C"/>
        <umod:element number="2" symbol="N"/>
      </umod:delta>
      <umod:alt_name>Dimethyl pimelimidate</umod:alt_name>
      <umod:xref>
        <umod:text>Imidoester Cross-linkers</umod:text>
        <umod:source>Misc. URL</umod:source>
        <umod:url>http://www.piercenet.com/files/0668ss5.pdf</umod:url>
      </umod:xref>
      <umod:xref>
        <umod:text>Hand, E.S., and Jencks, W.P. (1962). Mechanism of the reaction of imidoesters with amines. J. Am. Chem. Soc. 84, 3505-3514.</umod:text>
        <umod:source>Journal</umod:source>
        <umod:url></umod:url>
      </umod:xref>
      <umod:xref>
        <umod:text>Packman, L.C. and Perhan, R.N. (1982). Quaternary Structures the Pyruvate Dehydrogenase Multienzyme Complex of Bacillus StearothermophilusStudies by a New Reversible Crosslinking Procedure with Bis(imidoesters). Biochem. 21, 5171-5175.</umod:text>
        <umod:source>Journal</umod:source>
        <umod:url></umod:url>
      </umod:xref>
    </umod:mod>
    <umod:mod approved="false" date_time_modified="2006-10-17 13:41:04" date_time_posted="2005-11-11 11:03:32" full_name="naphthalene-2,3-dicarboxaldehyde" group_of_poster="users" title="NDA" username_of_poster="Dekker">
      <umod:specificity classification="Chemical derivative" hidden="true" position="Any N-term" site="N-term" spec_group="2"/>
      <umod:specificity classification="Chemical derivative" hidden="true" position="Anywhere" site="K" spec_group="1"/>
      <umod:delta avge_mass="175.1855" composition="H(5) C(13) N" mono_mass="175.042199">
        <umod:element number="5" symbol="H"/>
        <umod:element number="13" symbol="C"/>
        <umod:element number="1" symbol="N"/>
      </umod:delta>
      <umod:xref>
        <umod:text>2081203</umod:text>
        <umod:source>PubMed PMID</umod:source>
        <umod:url></umod:url>
      </umod:xref>
      <umod:misc_notes>fluorescent derivative</umod:misc_notes>
    </umod:mod>
    <umod:mod approved="true" date_time_modified="2006-10-16 15:25:36" date_time_posted="2005-12-19 08:37:57" full_name="4-sulfophenyl isothiocyanate (Heavy C13)" group_of_poster="users" title="SPITC:13C(6)" username_of_poster="apanchaud">
      <umod:specificity classification="Chemical derivative" hidden="true" position="Any N-term" site="N-term" spec_group="2"/>
      <umod:specificity classification="Chemical derivative" hidden="true" position="Anywhere" site="K" spec_group="1"/>
      <umod:delta avge_mass="221.2054" composition="H(5) C 13C(6) N O(3) S(2)" mono_mass="220.991213">
        <umod:element number="5" symbol="H"/>
        <umod:element number="1" symbol="C"/>
        <umod:element number="6" symbol="13C"/>
        <umod:element number="1" symbol="N"/>
        <umod:element number="3" symbol="O"/>
        <umod:element number="2" symbol="S"/>
      </umod:delta>
      <umod:alt_name>N-terminal / lysine sulfonation</umod:alt_name>
      <umod:xref>
[truncated: 335,590 more chars]
